# Supplementary material for: A Late Paleocene age for Greenland’s Hiawatha impact structure
Source: Sci Adv. 2022 Mar 9;8(10):eabm2434. doi: 10.1126/sciadv.abm2434 (PMC8906741; doi:10.1126/sciadv.abm2434)
Supplement: Supplementary file 2 — Data S1 to S3 [file sciadv.abm2434_data_s1_to_s3.zip]

Archive with 2 entries (2 files):
- sciadv.abm2434_data_s1.xlsx
- sciadv.abm2434_data_s2_and_s3.xlsx
