# Supplementary material for: A Late Paleocene age for Greenland’s Hiawatha impact structure
Source: Sci Adv. 2022 Mar 9;8(10):eabm2434. doi: 10.1126/sciadv.abm2434 (PMC8906741; doi:10.1126/sciadv.abm2434)
Supplement: Supplementary file 2 — Data S1 to S3 [file sciadv.abm2434_data_s1_to_s3.zip › sciadv.abm2434_data_s1.xlsx]

## Sheet: Data S1 Ar-Ar Hiawatha
Run_ID	Pwr_Achieved	Ar40_	Ar40_Er	Ar39_	Ar39_Er	Ar38_	Ar38_Er	Ar37_	Ar37_Er	Ar36_	Ar36_Er	Ca_Over_K	Ca_Over_K_Er	PctAr40Rad	Age	Age_Er
Use auto decimal alignment:		TRUE	TRUE	TRUE	TRUE	TRUE	TRUE	TRUE	TRUE	TRUE	TRUE	TRUE	TRUE		TRUE	TRUE
	1	100	100	100	100	100	100	100	100	100	100	1	1	1	1	1
Data S1 – 40Ar/39Ar data for Hiawatha
		Relative Isotopic Abundances (mv/10)
Sample number and Lab ID	Laser	40Ar		39Ar		38Ar		37Ar		36Ar		Ca/K		%40Ar*	Age (Ma)
	Watts	±1s		±1s		±1s		±1s		±1s		±1s			±1s
HW21-2016-QL01: J = 0.004146 ± 0.0000040
11020-01A	1	28.3283	0.006	0.01247	0.000730819	0.0178	4.49082e-05	0.00394	0.000175978	0.09208	0.000111441	0.619682	0.045655	2.95154	449.044	28.3591
11020-01B	2	45.2257	0.00907	0.05163	0.000761952	0.02267	5.06602e-05	0.0197	0.000232408	0.0975	0.000117932	0.748051	0.0141323	35.6381	1520.09	15.4201
11020-01C	2.5	41.7251	0.00817	0.0799	0.000775751	0.01429	4.40179e-05	0.02439	0.00023309	0.0494	7.14279e-05	0.598226	0.0081505	64.6588	1602.44	10.4078
11020-01D	3	54.3084	0.00945	0.10822	0.000853353	0.01804	4.58644e-05	0.0287	0.00023626	0.06442	8.58109e-05	0.519727	0.0059252	64.5917	1559.19	8.31729
11020-01E	4	50.4534	0.01204	0.10171	0.00083397	0.01714	4.34636e-05	0.03225	0.000270753	0.05418	7.40073e-05	0.621552	0.0072939	67.9422	1600.49	8.78508
11020-01F	5	39.8433	0.00653	0.09773	0.000816044	0.01346	4.0537e-05	0.03237	0.000256479	0.02708	5.42562e-05	0.649193	0.007473	79.7157	1561.97	8.79404
11020-01G	6	34.2554	0.00669	0.09656	0.000778661	0.01163	3.38013e-05	0.0357	0.000246834	0.0217	4.30982e-05	0.724671	0.0076974	81.099	1437.25	8.04763
11020-01H	7	31.7577	0.00592	0.09117	0.000770143	0.00992	2.92708e-05	0.03468	0.0002403	0.02262	4.82367e-05	0.745508	0.0081458	78.7416	1390.3	8.25237
11020-01I	7	19.4297	0.00402	0.04749	0.00076784	0.00623	2.55042e-05	0.01777	0.000203009	0.01648	3.69601e-05	0.733259	0.0145173	74.6817	1498	16.5635
11020-01J	8	28.5212	0.00624	0.06971	0.000822724	0.00762	3.02272e-05	0.02129	0.000267948	1.48545e-05	4.67602e-06	0.598474	0.0103263	99.9918	1815.37	13.5937
11020-01K	9	41.024	0.01108	0.0855	0.000812281	0.01008	3.12767e-05	0.02042	0.000238599	0.0309	5.72374e-05	0.468087	0.0070497	77.5145	1707.69	10.5745
11020-01L	10	54.9832	0.01206	0.08569	0.000799924	0.01477	4.34272e-05	0.02059	0.000256194	0.052	8.15273e-05	0.470835	0.0073247	71.7696	1954.57	11.2444
11020-01M	15	156.655	0.04802	0.12808	0.000786553	0.05671	0.000101429	0.05813	0.000328651	0.22873	0.000225207	0.889483	0.007425	56.4121	2472.65	8.4271
11020-01N	20	104.458	0.02304	0.06549	0.000831133	0.03885	7.69608e-05	0.03852	0.000297496	0.16299	0.000170608	1.15282	0.0171275	53.4181	2766.53	18.1686
HW21-2016-QL03: J = 0.004158 ± 0.0000059
11022-02A	1.5	4.55896	0.00228	0.39747	0.00126	0.00556	2.44747e-05	0.17113	0.000498714	0.00288	1.87337e-05	0.84387	0.0036384	81.4276	69.7438	0.244396
11022-02B	2	13.0872	0.00376	1.51749	0.00135	0.01745	4.94719e-05	0.35347	0.00073971	0.001	1.32928e-05	0.456539	0.0010385	97.92	63.1658	0.061383
11022-02C	2.5	7.46707	0.00295	0.94412	0.00125	0.01128	3.67275e-05	0.24363	0.000540906	0.000389962	1.0305e-05	0.505774	0.0013085	98.698	58.4641	0.0833838
11022-02D	3	3.25435	0.00259	0.38356	0.00126	0.00476	2.32153e-05	0.1018	0.000362487	0.00085245	1.22898e-05	0.520209	0.0025171	92.4256	58.7296	0.208187
11022-02E	3.5	1.82501	0.00216	0.21141	0.00117	0.00267	1.70309e-05	0.05645	0.000297692	0.00058757	1.22736e-05	0.523352	0.0039947	90.631	58.5963	0.351226
11022-02F	4	1.00658	0.00225	0.11497	0.00117	0.0015	1.48812e-05	0.03253	0.000259645	0.000429904	1.03072e-05	0.554586	0.0071683	87.5029	57.3949	0.624539
11022-02G	5	1.52908	0.0022	0.16764	0.00126	0.00207	1.43178e-05	0.05207	0.000271685	0.0008072	1.55242e-05	0.608747	0.0055689	84.5061	57.7447	0.483206
11022-02H	6	0.83358	0.00224	0.06098	0.00126	0.00088798	1.15378e-05	0.04807	0.000252071	0.000850157	1.16922e-05	1.54505	0.032898	70.0039	71.4397	1.53014
HW21-2016-QL04: J = 0.004153 ± 0.0000038
11023-01A	1	6.41904	0.00246	0.5232	0.00125	0.00711	2.78363e-05	0.03374	0.000207876	0.00403	1.96339e-05	0.126398	0.0008356	81.3108	74.2938	0.195731
11023-01B	2	20.6456	0.00335	1.8047	0.00116	0.02198	4.48051e-05	0.10155	0.000353899	0.00174	1.43223e-05	0.11029	0.0003908	97.5233	82.8897	0.0563941
11023-01C	2.5	16.7261	0.0031	1.37582	0.00125	0.01623	3.93564e-05	0.05653	0.000257772	0.000565142	1.22183e-05	0.0805279	0.0003745	99.0175	89.2787	0.0831967
HW21-2016-QL05: J = 0.004177 ± 0.0000078
11024-01A	1	1.24767	0.00202	0.05094	0.00115	0.00206	1.41634e-05	0.00696	0.000166975	0.00243	1.7377e-05	0.267892	0.0088336	42.0011	77.0025	1.88574
11024-01B	2	3.81523	0.00255	0.15202	0.00125	0.00525	2.1127e-05	0.01984	0.000207426	0.00328	1.74956e-05	0.255803	0.0034052	74.384	137.43	1.12434
11024-01C	2.5	127.311	0.02502	0.49059	0.00125	0.00686	2.67319e-05	0.01591	0.000193578	0.00477	1.97461e-05	0.0635825	0.0007903	98.8835	1333.18	2.42953
11024-01D	3	346.571	0.08201	1.04689	0.00125	0.01237	3.42134e-05	0.0097	0.000178224	0.00167	1.53534e-05	0.0181671	0.0003344	99.8561	1587.56	1.29555
11024-01E	4	429.534	0.12001	1.23794	0.00135	0.0148	4.12161e-05	0.00694	0.000183113	0.00142	1.33506e-05	0.0109847	0.0002902	99.9015	1638.41	1.22083
11024-01F	6	359.204	0.08701	1.036	0.00116	0.01284	4.03838e-05	0.00333	0.000165472	0.00179	1.64099e-05	0.0063088	0.0003131	99.8515	1637.08	1.2404
11024-01G	10	85.0565	0.01604	0.22905	0.00115	0.00296	1.83995e-05	0.000703234	0.000165361	0.00102	1.24438e-05	0.0060176	0.0014153	99.6409	1709.98	5.60248
11024-01H	20	36.8066	0.00817	0.09532	0.00116	0.00129	1.30234e-05	0.00111	0.00016991	0.000805942	1.1419e-05	0.0227603	0.0035046	99.3465	1750.38	13.6697
HW21-2016-QL07: J = 0.004055 ± 0.0000100
11026-01A	1	1.61008	0.00217	0.08503	0.000722118	0.00226	1.45731e-05	0.02081	0.000182776	0.00466	1.97193e-05	0.479584	0.0058598	13.7491	19.2219	0.565905
11026-01B	2	17.0923	0.00338	1.8031	0.00135	0.02288	5.05737e-05	0.27478	0.000623809	0.0027	1.74906e-05	0.298695	0.0007138	95.4017	65.9149	0.0542905
11026-01C	3	23.8465	0.00387	2.81564	0.00135	0.03168	6.72358e-05	0.32048	0.000641391	0.000890733	1.24265e-05	0.223092	0.0004591	98.99	61.1837	0.031972
11026-01D	4	5.6112	0.00258	0.67212	0.00125	0.00816	2.79494e-05	0.09406	0.00032895	0.000830724	1.34403e-05	0.274294	0.0010868	95.7115	58.36	0.118556
11026-01E	6	2.4063	0.00222	0.27295	0.00106	0.00373	1.90867e-05	0.06731	0.000256568	0.00105	1.36293e-05	0.483349	0.0026275	87.2179	56.196	0.246924
HW21-2016-QL08: J = 0.004176 ± 0.0000056
11027-01	1	1.55895	0.00225	0.1443	0.00126	0.00291	1.7652e-05	0.03772	0.000246776	0.00452	2.07187e-05	0.512304	0.0055861	13.5282	11.1374	0.359848
11027-02A	2	5.90224	0.00247	0.6399	0.00126	0.01242	3.81887e-05	0.18197	0.000441603	0.01503	3.76613e-05	0.557378	0.00174	24.1901	16.9757	0.140252
11027-02B	2.5	7.41011	0.00282	0.89974	0.00135	0.01522	4.24996e-05	0.23397	0.000580986	0.01221	3.20984e-05	0.509674	0.0014787	51.0331	31.8469	0.0959328
11027-02C	3	8.51245	0.00279	1.08393	0.00116	0.0162	4.01829e-05	0.27484	0.000659403	0.00698	2.91956e-05	0.49697	0.0013052	75.7713	44.9263	0.0788376
11027-02D	3.5	11.2605	0.00256	1.42699	0.00116	0.02016	4.80906e-05	0.3658	0.000720459	0.00555	2.18563e-05	0.502438	0.0010709	85.5433	50.8813	0.0548345
11027-02E	4	16.919	0.00291	1.9896	0.00126	0.02711	5.97886e-05	0.48562	0.000875819	0.00593	2.49534e-05	0.4784	0.0009141	89.7566	57.429	0.0464927
11027-02F	4.5	32.0502	0.00345	3.33334	0.00125	0.04185	7.41728e-05	0.70389	0.00115	0.00787	2.6269e-05	0.413888	0.000695	92.8403	66.9878	0.0311879
11027-02G	5	58.3739	0.00481	5.8749	0.00135	0.06832	0.000116361	1.02032	0.00153	0.00712	2.33798e-05	0.340402	0.0005177	96.4945	71.8518	0.0193879
11027-02H	5.5	64.3168	0.00958	6.69067	0.00155	0.07586	0.000116646	1.03634	0.00159	0.00305	1.75123e-05	0.30359	0.0004711	98.7128	71.1255	0.0201
11027-02I	6	68.0737	0.00681	7.34045	0.00154	0.08556	0.000129797	1.26479	0.00189	0.00337	1.84615e-05	0.337716	0.0005101	98.668	68.6328	0.0166955
11027-02J	6.5	26.6788	0.00323	2.84138	0.00125	0.03413	6.55941e-05	0.46499	0.000809165	0.00317	1.75066e-05	0.320752	0.0005758	96.5901	68.0359	0.0334947
11027-02K	7	9.7001	0.00269	0.97832	0.00115	0.01189	3.39805e-05	0.1256	0.000384106	0.00209	1.53579e-05	0.251621	0.0008247	93.6753	69.6442	0.0899534
11027-02L	8	8.2967	0.00269	0.79456	0.00106	0.01013	3.31296e-05	0.12175	0.000348055	0.00306	1.7476e-05	0.300332	0.0009468	89.089	69.7536	0.105989
11027-02M	10	3.37675	0.00228	0.28607	0.00115	0.004	1.99771e-05	0.05347	0.00026223	0.00206	1.74027e-05	0.366337	0.0023263	81.9107	72.4483	0.321532
11027-02N	20	5.03356	0.0022	0.25836	0.00125	0.0043	2.10648e-05	0.06046	0.000271	0.00417	2.06843e-05	0.458646	0.0030309	75.3336	108.885	0.544976
HW21-2016-QL09: J = 0.004153 ± 0.0000032
11028-01	1	1.40702	0.00233	0.08525	0.00126	0.00181	1.44908e-05	0.01616	0.000203945	0.00299	1.75069e-05	0.371625	0.0072233	36.5896	45.3398	0.828635
11028-02A	2	7.36752	0.00279	0.54306	0.00118	0.00809	2.84221e-05	0.09312	0.000343279	0.00477	2.30107e-05	0.336105	0.0014376	80.7512	81.4341	0.199304
11028-02B	2.5	10.0681	0.003	0.96575	0.00118	0.01172	3.44241e-05	0.23783	0.000533758	0.00203	1.47675e-05	0.482674	0.001233	94.1604	73.1369	0.0963713
11028-02C	3	7.56626	0.00275	0.85073	0.00117	0.01021	3.46774e-05	0.22325	0.000546157	0.00113	1.34992e-05	0.514347	0.0014434	95.7884	63.6395	0.0957734
11028-02D	3.5	5.99861	0.00246	0.70018	0.00116	0.00848	2.74103e-05	0.14466	0.000430538	0.001	1.22588e-05	0.404958	0.0013803	95.2	60.9681	0.1099
11028-02E	4	5.50524	0.00237	0.64257	0.00117	0.00783	2.91127e-05	0.11188	0.000372681	0.00102	1.22174e-05	0.34126	0.0012944	94.6213	60.6043	0.119078
11028-02F	5	10.236	0.00288	1.18092	0.00117	0.0145	3.6308e-05	0.25987	0.000603644	0.00253	1.53411e-05	0.431314	0.0010888	92.8299	60.1622	0.0675153
11028-02G	6	8.4831	0.00279	0.95015	0.00117	0.01189	3.78199e-05	0.29216	0.000578405	0.00272	1.74011e-05	0.602682	0.0014037	90.6832	60.5333	0.0861618
11028-02H	7	3.25096	0.00228	0.32464	0.00116	0.00417	2.07572e-05	0.14206	0.00039517	0.00165	1.53164e-05	0.857646	0.0038872	85.1906	63.7332	0.252286
11028-02I	8	1.39619	0.00197	0.13128	0.00116	0.00168	1.40776e-05	0.06914	0.000309546	0.00076002	1.2316e-05	1.03225	0.0101906	84.1374	66.797	0.622675
HW21-2016-QL10: J = 0.004150 ± 0.0000026
11029-01	1	2.45058	0.00242	0.15745	0.00126	0.00372	1.98899e-05	0.0434	0.000281811	0.00613	2.3954e-05	0.5403	0.00558	25.4425	29.8352	0.430094
11029-02A	2	16.8559	0.00446	0.97487	0.00116	0.01713	4.35893e-05	0.18265	0.000482521	0.00952	2.85341e-05	0.367219	0.0010632	83.2294	106.169	0.141242
11029-02B	2.5	35.9896	0.00738	2.63913	0.00135	0.03116	6.52587e-05	0.50662	0.000928133	0.003	1.74747e-05	0.376252	0.0007156	97.6211	98.4244	0.0548447
11029-02C	3	35.9049	0.0061	3.39855	0.00126	0.0381	7.28649e-05	0.61564	0.00108	0.00107	1.2293e-05	0.355051	0.0006384	99.2473	77.9576	0.0321084
11029-02D	3.5	21.8247	0.00434	2.24947	0.00126	0.02567	5.43681e-05	0.41532	0.000744665	0.000746916	1.09094e-05	0.361878	0.0006796	99.1278	71.6304	0.0430308
11029-02E	4	14.1218	0.00364	1.49994	0.00116	0.01745	4.56436e-05	0.31061	0.000649694	0.00105	1.42138e-05	0.405874	0.000905	97.9595	68.7457	0.0588233
11029-02F	5	12.7965	0.00288	1.31091	0.00125	0.01585	4.09794e-05	0.34443	0.00069079	0.00192	1.53158e-05	0.514971	0.0011442	95.7407	69.6481	0.0719984
11029-02G	6	6.78085	0.00282	0.66116	0.00116	0.00831	2.94966e-05	0.21629	0.000556624	0.0016	1.33464e-05	0.64118	0.0019945	93.2002	71.2071	0.133482
11029-02H	7	3.78495	0.00246	0.34074	0.00115	0.00451	2.11264e-05	0.12519	0.000375375	0.00152	1.33809e-05	0.720124	0.0032545	88.256	72.9976	0.262118
11029-02I	10	14.4471	0.00373	0.90946	0.00115	0.01262	3.91874e-05	0.4334	0.000814631	0.00576	2.39308e-05	0.934026	0.0021187	88.3244	103.607	0.142915
11029-02J	15	5.91905	0.00273	0.11583	0.00107	0.0045	2.19407e-05	0.11796	0.000422142	0.01464	3.25738e-05	1.99605	0.0197233	26.3288	99.5022	1.09133
HW21-2016-QL11: J = 0.004121 ± 0.0000036
11030-01	1	2.81618	0.00228	0.53536	0.00126	0.00791	2.81523e-05	0.07152	0.000282931	0.00564	2.38968e-05	0.26183	0.0012063	40.4081	15.9611	0.111166
11030-02A	2	24.7311	0.00536	2.83603	0.00126	0.04137	8.28706e-05	0.45997	0.000826729	0.02942	5.38898e-05	0.317889	0.0005886	64.6268	42.0199	0.047803
11030-02B	2.5	55.6769	0.01207	5.78725	0.00155	0.07434	0.000118001	0.79419	0.00129	0.01704	3.80695e-05	0.268974	0.0004427	90.9746	64.8495	0.026928
11030-02C	3	106.425	0.02402	9.71352	0.00184	0.11745	0.000175437	0.93581	0.00142	0.00965	2.95843e-05	0.188829	0.0002895	97.3623	78.7359	0.0239827
11030-02D	3.5	41.043	0.00648	3.56123	0.00135	0.04421	8.26451e-05	0.49898	0.000916692	0.00776	2.82692e-05	0.274627	0.0005152	94.4511	80.3135	0.0367995
11030-02E	4	8.16916	0.00282	0.67278	0.00117	0.00918	3.08824e-05	0.21069	0.000516814	0.00546	2.38749e-05	0.613792	0.0018434	80.2534	72.0688	0.147783
11030-02F	5	8.37054	0.00282	0.72915	0.00107	0.00969	3.30622e-05	0.26142	0.000560704	0.00551	2.08402e-05	0.702723	0.0018248	80.5887	68.4905	0.119705
11030-02G	6	3.26483	0.00228	0.26986	0.00125	0.00342	1.98146e-05	0.0859	0.000322299	0.00141	1.53274e-05	0.623885	0.003721	87.3265	78.0078	0.379755
11030-02H	7	1.843	0.00211	0.13196	0.00115	0.00176	1.44837e-05	0.05371	0.000290967	0.00107	1.32971e-05	0.797826	0.0081977	82.8609	85.286	0.768086
11030-02I	8	1.05045	0.00202	0.06393	0.00106	0.000924043	1.15098e-05	0.03533	0.00023303	0.000750493	1.12987e-05	1.08304	0.0193293	78.9341	95.3255	1.60292
11030-02J	9	1.12119	0.002	0.05974	0.00125	0.00076712	1.05152e-05	0.035	0.00021942	0.000725216	1.00499e-05	1.14845	0.0251191	80.9336	111.156	2.30132
11030-02K	10	1.08639	0.00192	0.0514	0.00125	0.000764279	1.14876e-05	0.03655	0.000235075	0.000849297	1.1305e-05	1.39368	0.0350595	76.9245	118.748	2.84844
HW21-2016-QL12: J = 0.004100 ± 0.0000078
11031-01	1	2.74726	0.00237	0.41982	0.00116	0.00696	2.69793e-05	0.07867	0.000317668	0.00594	2.5974e-05	0.367297	0.0017971	35.6575	17.4261	0.154913
11031-02A	2	15.4951	0.00415	1.4642	0.00125	0.0215	5.16393e-05	0.27302	0.00064707	0.00842	2.63505e-05	0.365467	0.0009208	83.9081	65.45	0.140686
11031-02B	2.5	33.3935	0.0061	3.1312	0.00135	0.03621	5.82238e-05	0.48737	0.00064364	0.00377	1.64535e-05	0.305075	0.0004238	96.7444	75.8297	0.145431
11031-02C	3	53.0759	0.01305	5.66484	0.00164	0.05937	7.22413e-05	0.63118	0.000672492	0.00209	1.35004e-05	0.218386	0.0002411	98.917	68.2542	0.129572
11031-02D	3.5	16.9849	0.00376	1.9387	0.00125	0.02245	5.32573e-05	0.20813	0.000516214	0.00117	1.20246e-05	0.210422	0.0005392	98.0469	63.346	0.126108
11031-02E	4	4.70507	0.00242	0.54505	0.00115	0.00645	2.75928e-05	0.0444	0.000258499	0.000620155	1.12899e-05	0.159662	0.0009889	96.1384	61.2355	0.179666
11031-02F	5	4.80209	0.00251	0.53648	0.00115	0.00634	2.45335e-05	0.03718	0.00024708	0.00123	1.23164e-05	0.135845	0.0009487	92.3942	61.0271	0.182214
11031-02G	6	3.23037	0.00216	0.32549	0.00106	0.00405	1.97128e-05	0.02411	0.000219834	0.00148	1.43266e-05	0.145166	0.0014055	86.3986	63.2349	0.257274
11031-02H	7	2.63867	0.00202	0.19772	0.00106	0.00276	1.66605e-05	0.01775	0.000205168	0.00258	1.54317e-05	0.175992	0.0022421	70.8179	69.5775	0.429664
11031-02I	8	1.60031	0.00211	0.08846	0.00116	0.00145	1.34631e-05	0.01121	0.000187822	0.00199	1.53725e-05	0.248362	0.0052761	62.9714	83.5505	1.15302
11031-02J	9	1.4775	0.0022	0.05308	0.00116	0.00118	1.2469e-05	0.01044	0.00018078	0.00275	1.9496e-05	0.385444	0.010726	44.3846	90.4497	2.1037
11031-02K	20	27.5612	0.00541	0.12442	0.00125	0.01674	4.52412e-05	0.04318	0.000231459	0.08051	8.9819e-05	0.680221	0.0077592	12.7955	201.248	2.44961
HW21-2016-QL14: J = 0.004140 ± 0.0000037
11033-01	1	7.34753	0.00282	0.62833	0.00126	0.01188	3.69927e-05	0.06073	0.000290265	0.01888	4.15178e-05	0.189438	0.0009822	23.3586	20.58	0.15815
11033-02A	2	34.6632	0.006	3.0509	0.00144	0.04169	5.82416e-05	0.24674	0.000450208	0.03226	4.81582e-05	0.158514	0.0002988	72.2678	61.1776	0.0714921
11033-02B	2.5	31.4259	0.00466	2.50548	0.00125	0.03081	6.66802e-05	0.40866	0.000799844	0.0128	3.31493e-05	0.319685	0.0006458	87.9432	81.7295	0.0878399
11033-02C	3	16.6282	0.00342	1.36471	0.00116	0.01725	3.63456e-05	0.82598	0.000876066	0.01287	3.22171e-05	1.18628	0.0016131	77.2783	70.0127	0.100882
11033-02D	3.5	6.79895	0.00273	0.53202	0.00116	0.00713	2.44559e-05	0.35249	0.000532189	0.00678	2.23555e-05	1.29858	0.0034487	70.6312	67.1708	0.184623
11033-02E	4	8.3241	0.00279	0.78022	0.00116	0.0101	3.22494e-05	0.27501	0.000603509	0.00522	2.28167e-05	0.690844	0.0018309	81.5454	64.7704	0.130206
11033-02F	5	9.87421	0.00307	0.95361	0.00116	0.01222	3.61835e-05	0.4059	0.00079453	0.00568	2.184e-05	0.834261	0.0019214	83.1622	64.1228	0.109957
11033-02G	6	3.42663	0.0022	0.32362	0.00125	0.00425	2.07793e-05	0.22547	0.000571598	0.00218	1.43075e-05	1.36555	0.006316	81.5556	64.3132	0.273581
11033-02H	7	0.78265	0.00282	0.06742	0.000997207	0.000904613	1.59795e-05	0.09813	0.000477807	0.000695645	1.52127e-05	2.85278	0.0444241	74.4514	64.4022	1.10401
11033-02I	10	1.67444	0.00211	0.073	0.00126	0.00148	1.25213e-05	0.20869	0.000530891	0.00291	1.94572e-05	5.60293	0.0977289	49.0921	83.5465	1.54172
HW21-2016-QL15: J = 0.004132 ± 0.0000074
11034-01	1	3.57931	0.00273	0.05979	0.00126	0.00203	1.64958e-05	0.11582	0.000408194	0.00686	2.81862e-05	3.79675	0.081371	43.0445	185.413	3.88074
11034-02A	1.5	2.31897	0.00216	0.07035	0.00116	0.00116	1.29932e-05	0.08395	0.000318517	0.00147	1.33239e-05	2.33891	0.0397225	81.3804	192.534	3.0772
11034-02B	2	4.94703	0.00246	0.18296	0.00116	0.00256	1.72794e-05	0.18435	0.000437369	0.00195	1.23801e-05	1.97487	0.0134154	88.5329	172.736	1.10384
11034-02C	2.5	9.96912	0.00264	0.41705	0.00126	0.00494	2.07162e-05	0.35866	0.000497183	0.00212	1.3525e-05	1.68558	0.0055908	93.9231	162.451	0.551707
11034-02D	3	6.60016	0.00269	0.29455	0.00107	0.00337	1.67932e-05	0.1803	0.000396954	0.000635414	1.06738e-05	1.19976	0.0050819	97.341	157.99	0.619806
11034-02E	3.5	10.9617	0.00273	0.2101	0.00107	0.00266	1.76174e-05	0.1009	0.000364335	0.0007819	1.09976e-05	0.941267	0.0058734	97.943	350.698	1.7279
11034-02F	4	10.2066	0.00264	0.10962	0.00117	0.00141	1.34525e-05	0.0612	0.000272935	0.000756363	1.07992e-05	1.09427	0.012618	97.8348	584.887	5.40544
11034-02G	5	37.4437	0.00709	0.25436	0.00117	0.0035	1.65325e-05	0.17781	0.000482999	0.0021	1.63469e-05	1.37012	0.0073193	98.363	858.578	3.39026
11034-02H	6	65.4197	0.00956	0.30208	0.00117	0.00408	1.97087e-05	0.21609	0.000536201	0.00252	1.54116e-05	1.40209	0.0064586	98.8763	1160.41	3.68052
11034-02I	8	114.934	0.02103	0.41779	0.00136	0.00552	2.34526e-05	0.39185	0.0007991	0.00266	1.74536e-05	1.83829	0.007066	99.3363	1383.74	3.62034
11034-02J	15	39.5604	0.00671	0.13338	0.00117	0.00209	1.55178e-05	0.14874	0.000400698	0.0027	1.84507e-05	2.1856	0.0200246	97.9942	1444.56	8.94036
HW21-2016-QL16: J = 0.004169 ± 0.0000030
11035-02A	1	4.63599	0.0022	0.21893	0.00115	0.00397	1.76904e-05	0.02826	0.00083067	0.00808	2.89633e-05	0.252972	0.0075552	48.0062	75.9686	0.495766
11035-02B	1.5	9.99842	0.00282	0.80365	0.00125	0.01028	3.44287e-05	0.10156	0.00109	0.0043	2.04232e-05	0.247698	0.0026849	87.2386	80.9952	0.148805
11035-02C	1.8	12.1724	0.00259	0.98701	0.00115	0.01237	3.54168e-05	0.2825	0.00131	0.00319	1.7279e-05	0.560976	0.0026748	92.3478	84.9077	0.121787
11035-02D	2	5.74202	0.00259	0.40405	0.00116	0.00512	2.24927e-05	0.22776	0.00122	0.00171	1.31625e-05	1.10483	0.0067261	91.4246	96.572	0.291067
11035-02E	2.5	5.33604	0.00233	0.21562	0.00107	0.0028	1.6503e-05	0.11831	0.000987045	0.00126	1.30713e-05	1.07546	0.0104422	93.1124	167.93	0.819066
11035-02F	3	6.57918	0.00242	0.19722	0.00126	0.00278	1.54114e-05	0.08088	0.000946986	0.00197	1.40753e-05	0.803815	0.010722	91.1637	218.525	1.33557
11035-02G	3.5	6.4135	0.0022	0.23537	0.00116	0.00331	1.74838e-05	0.07287	0.00102	0.00213	1.50941e-05	0.606852	0.0090412	90.1791	178.528	0.862384
11035-02H	4	6.34964	0.00237	0.23868	0.00126	0.0033	1.99478e-05	0.07938	0.000917434	0.00194	1.41145e-05	0.651829	0.0082793	90.9571	175.929	0.903112
11035-02I	5	4.42614	0.0022	0.14379	0.00126	0.00205	1.63346e-05	0.06965	0.000946661	0.00146	1.30934e-05	0.949368	0.015343	90.2437	200.604	1.68123
11035-02J	10	3.45769	0.00202	0.08417	0.00126	0.00172	1.19442e-05	0.06691	0.000884885	0.00282	1.52048e-05	1.55804	0.0310842	75.8122	223.526	3.17386
HW21-2016-QL17: J = 0.004164 ± 0.0000022
11036-01A	1	8.49193	0.00264	0.05834	0.00126	0.000777176	1.0729e-05	0.0568	0.000749301	0.000369021	1.01765e-05	1.90824	0.048357	98.7554	859.003	14.8516
11036-01B	1.5	48.7977	0.00555	0.23662	0.00116	0.00269	1.64736e-05	0.11678	0.000892302	0.000577314	1.11037e-05	0.967373	0.0087887	99.6656	1131.97	4.17536
11036-01C	1.8	62.7298	0.00604	0.27426	0.00126	0.00324	1.77143e-05	0.13743	0.000949862	0.000545738	1.07404e-05	0.982138	0.0081437	99.7575	1222.64	4.11369
11036-01D	2	68.7719	0.00671	0.29686	0.00135	0.00348	1.99873e-05	0.13661	0.000936455	0.000382694	1.11092e-05	0.901923	0.0074233	99.8495	1234.86	4.11942
11036-01E	2.5	130.098	0.00938	0.5434	0.00116	0.00567	2.34361e-05	0.99692	0.00189	0.000720072	1.16388e-05	3.59583	0.0102712	99.8952	1265.97	2.0156
11036-01F	3	179.802	0.01306	0.72926	0.00126	0.0089	3.17951e-05	1.79073	0.0035	0.0015	1.41488e-05	4.81285	0.0125652	99.8299	1292.79	1.67919
11036-01G	3.5	97.0831	0.00857	0.38888	0.00117	0.00403	1.96217e-05	0.50409	0.00132	0.000340874	9.36741e-06	2.5407	0.0101322	99.9361	1304.64	2.84575
11036-01H	4	27.6286	0.00367	0.10895	0.00126	0.0013	1.29206e-05	0.22533	0.00117	0.000133826	9.22975e-06	4.0536	0.0513899	99.9198	1319.66	10.9114
11036-01I	10	127.449	0.01107	0.49316	0.00126	0.00644	2.86756e-05	2.09947	0.00397	0.00172	1.41095e-05	8.34408	0.0265159	99.7283	1337.16	2.48244
HW21-2016-QL18: J = 0.004142 ± 0.0000027
11037-02A	1.5	4.47519	0.00246	0.2514	0.00116	0.00361	1.6985e-05	0.10713	0.000307181	0.00299	1.54572e-05	0.83524	0.0045417	80.225	105.201	0.499852
11037-02B	2	12.0446	0.0031	1.03749	0.00116	0.01255	3.72989e-05	0.35629	0.000745734	0.00249	1.64268e-05	0.673094	0.0015967	94.0527	80.9679	0.110006
11037-02C	2.5	4.15504	0.00237	0.42198	0.00115	0.0047	1.98081e-05	0.13781	0.000379876	0.000678629	1.04882e-05	0.640071	0.0024856	95.3844	69.8566	0.204341
11037-02D	3	4.82705	0.00237	0.43795	0.00115	0.00544	2.24342e-05	0.10585	0.000380995	0.00143	1.43211e-05	0.473729	0.0021126	91.3436	74.779	0.21469
11037-02E	3.5	6.68012	0.00273	0.35817	0.00125	0.00504	2.22941e-05	0.10781	0.000357293	0.00375	1.85266e-05	0.589953	0.002836	83.346	114.216	0.411028
11037-02F	4	7.24248	0.00246	0.26828	0.00115	0.00335	1.7088e-05	0.06986	0.000267487	0.00184	1.45233e-05	0.510398	0.0029338	92.5104	180.175	0.755045
11037-02G	5	18.1576	0.00396	0.40818	0.00115	0.00531	2.07964e-05	0.18766	0.000389495	0.00394	1.75119e-05	0.901092	0.0031554	93.6106	291.301	0.786426
11037-02H	6	21.8475	0.00507	0.31345	0.00125	0.00452	1.78676e-05	0.17438	0.000424605	0.0057	2.23748e-05	1.09039	0.0050866	92.2674	432.347	1.56123
11037-02I	8	9.67149	0.00291	0.10737	0.00115	0.00235	1.75475e-05	0.08498	0.000345219	0.00545	2.18386e-05	1.55124	0.0177701	83.2418	495.208	4.67412
HW21-2016-QL19: J = 0.004142 ± 0.0000034
11038-01	1	2.01027	0.00247	0.14998	0.00142	0.00339	1.78258e-05	0.04491	0.000240189	0.00534	2.13472e-05	0.586869	0.0063682	20.8777	21.0941	0.395298
11038-02A	1.5	3.49891	0.00255	0.33885	0.00147	0.00524	2.23655e-05	0.0856	0.000379415	0.00316	1.88071e-05	0.495124	0.0030665	73.2591	56.4691	0.279164
11038-02B	2	13.3316	0.00389	1.4485	0.00144	0.0185	4.53469e-05	0.31306	0.000710134	0.00328	1.88181e-05	0.423604	0.0010489	92.8373	63.6563	0.0880103
11038-02C	2.5	31.7375	0.00632	3.65683	0.00161	0.04185	8.07875e-05	0.52874	0.000937251	0.00169	1.50368e-05	0.283398	0.0005176	98.5396	63.7095	0.0608125
11038-02D	3	12.9983	0.00342	1.60615	0.00151	0.01905	4.47635e-05	0.27673	0.000611645	0.000939557	1.3258e-05	0.337691	0.0008113	98.0094	59.1619	0.0768711
11038-02E	3.5	3.26283	0.00225	0.39318	0.00134	0.00481	2.22214e-05	0.07313	0.000299844	0.000746649	1.32521e-05	0.364554	0.0019459	93.3439	57.801	0.217459
11038-02F	4	1.65102	0.00228	0.192	0.00125	0.00242	1.55998e-05	0.03397	0.000232891	0.000665126	1.28332e-05	0.346768	0.0032827	88.1334	56.5684	0.404475
11038-02G	5	1.0792	0.00228	0.11954	0.00136	0.00154	1.14112e-05	0.01997	0.000184063	0.000613653	1.08967e-05	0.327456	0.0047967	83.1677	56.0507	0.676108
11038-02H	8	3.43362	0.00237	0.24629	0.00143	0.00349	2.08284e-05	0.04653	0.00029663	0.00242	1.97012e-05	0.370317	0.0031897	79.0987	81.7464	0.50385
HW21-2016-QL20: J = 0.004134 ± 0.0000037
11039-01	1	17.238	0.00339	0.50669	0.00116	0.01508	4.33179e-05	0.09099	0.000311969	0.04753	6.78549e-05	0.351968	0.0014495	17.7168	45.0439	0.318505
11039-02A	1.5	26.6496	0.00621	3.04286	0.00145	0.03776	7.26937e-05	0.49772	0.000978198	0.01214	3.29891e-05	0.320595	0.0006483	86.5499	56.4664	0.0627004
11039-02B	2	24.9261	0.00622	3.07045	0.00145	0.0376	5.77077e-05	0.47464	0.000730714	0.00524	2.17572e-05	0.302986	0.0004879	93.8758	56.7647	0.0602092
11039-02C	2.5	8.94	0.00401	1.16043	0.00126	0.01413	3.78111e-05	0.15815	0.000451165	0.00119	1.32711e-05	0.267123	0.0008152	96.181	55.2151	0.0841612
11039-02D	3	6.48887	0.00252	0.81017	0.00126	0.00969	3.01371e-05	0.08517	0.000350898	0.0011	1.32968e-05	0.206039	0.0009072	95.0205	56.6861	0.108611
11039-02E	3.5	4.22152	0.00276	0.52048	0.00126	0.00622	2.67128e-05	0.05084	0.000290777	0.000533438	1.32273e-05	0.191456	0.0011887	96.3216	58.1669	0.162293
11039-02F	4	2.04384	0.0023	0.24906	0.00116	0.003	1.93115e-05	0.02489	0.000253278	0.000241077	1.05533e-05	0.195859	0.0021921	96.5738	58.9921	0.29834
11039-02G	5	3.60023	0.00206	0.42269	0.00126	0.00515	2.4341e-05	0.046	0.000280123	0.000340768	1.10359e-05	0.213278	0.0014457	97.2744	61.629	0.1999
11039-02H	6	3.0378	0.00215	0.3023	0.00136	0.00371	2.29141e-05	0.03714	0.000268035	0.000397362	1.02098e-05	0.240791	0.0020462	96.1907	71.7036	0.333948
HW21-2016-QL21: J = 0.004152 ± 0.0000042
11040-01	1	9.83408	0.00292	0.52348	0.00115	0.01074	3.43463e-05	0.12559	0.000366578	0.01979	4.06524e-05	0.470231	0.0017205	40.0296	56.276	0.221389
11040-02A	1.5	12.7556	0.00309	1.4553	0.00136	0.02008	5.1848e-05	0.37024	0.000748802	0.00652	2.60656e-05	0.498642	0.0011111	84.9604	55.7345	0.0868553
11040-02B	2	54.4264	0.00532	5.90208	0.00146	0.06916	0.000111994	1.23396	0.00184	0.00558	2.2919e-05	0.409783	0.000619	97.1154	66.8214	0.0693987
11040-02C	2.5	29.998	0.00424	3.57903	0.00136	0.04157	7.89146e-05	0.59579	0.00112	0.00151	1.33831e-05	0.326273	0.0006233	98.6575	61.7823	0.066911
11040-02D	3	8.57192	0.00291	1.02054	0.00125	0.01205	3.51526e-05	0.16418	0.000443765	0.000985614	1.33322e-05	0.31531	0.0009362	96.7175	60.7136	0.101596
11040-02E	3.5	9.20608	0.00256	1.10119	0.00125	0.01347	4.06951e-05	0.18632	0.00051259	0.00213	1.6437e-05	0.331635	0.0009874	93.2502	58.3026	0.0950434
11040-02F	4	5.24639	0.0023	0.57401	0.00116	0.0068	2.68002e-05	0.1023	0.000349676	0.00208	1.55684e-05	0.34932	0.0013877	88.3259	60.3411	0.150006
11040-02G	5	5.01451	0.0024	0.46136	0.00126	0.00573	2.19829e-05	0.11002	0.0003498	0.00218	1.45977e-05	0.467398	0.00196	87.186	70.6343	0.216981
11040-02H	6	3.48482	0.00225	0.24091	0.00116	0.00305	1.83096e-05	0.06358	0.000296609	0.00139	1.27032e-05	0.517257	0.0034715	88.2058	94.4868	0.472965
11040-02I	8	3.30391	0.0022	0.18546	0.00126	0.00264	1.56613e-05	0.06233	0.000332851	0.00123	1.33605e-05	0.658746	0.0056801	88.9924	116.695	0.793727
11040-02J	9	1.93153	0.00228	0.0859	0.00126	0.00123	1.24839e-05	0.0209	0.000233293	0.000921597	1.23381e-05	0.476828	0.0087788	85.8397	141.11	2.02484
11040-02K	15	3.09561	0.00237	0.05208	0.00126	0.00107	1.24555e-05	0.03213	0.000272155	0.00216	1.54078e-05	1.20924	0.0310105	79.2298	326.989	7.28527
HW21-2016-QL22: J = 0.004125 ± 0.0000055
11042-01A	1.5	18.4841	0.00327	1.20131	0.00116	0.01824	4.71856e-05	0.37629	0.000749657	0.01478	3.76215e-05	0.613935	0.0013588	76.2868	86.5508	0.10756
11042-01B	2	29.1192	0.00481	2.52631	0.00126	0.03016	6.37314e-05	0.49438	0.000879162	0.00644	2.60909e-05	0.383557	0.0007082	93.5284	79.6337	0.0467642
11042-01C	2.5	10.4336	0.00279	1.00964	0.00126	0.01216	3.91487e-05	0.25417	0.000611406	0.00133	1.43752e-05	0.493407	0.0013372	96.3749	73.6913	0.097408
11042-01D	3	4.07836	0.00264	0.32343	0.00126	0.00432	2.10814e-05	0.07248	0.000371442	0.00248	1.74483e-05	0.43926	0.0028272	82.0158	76.464	0.31969
11042-01E	3.5	5.15395	0.00268	0.35593	0.00126	0.00491	2.73193e-05	0.07032	0.000370767	0.00321	2.06097e-05	0.387226	0.0024588	81.4951	86.9942	0.329945
11042-01F	4	4.20752	0.00225	0.1994	0.00117	0.00283	1.96699e-05	0.03661	0.000255704	0.00193	1.4507e-05	0.359814	0.00328	86.3668	132.668	0.769097
11042-01G	5	7.1259	0.00282	0.20562	0.00126	0.00301	2.13967e-05	0.04389	0.000309259	0.00238	1.65829e-05	0.418405	0.003912	90.0743	221.706	1.29696
11042-01H	6	6.76	0.00246	0.13469	0.00126	0.0023	1.83389e-05	0.02905	0.000247874	0.0036	1.76872e-05	0.422777	0.0053567	84.1517	293.966	2.55954
11042-01I	8	26.3874	0.00383	0.18817	0.00107	0.00389	2.12557e-05	0.0314	0.000263305	0.00818	2.8385e-05	0.327074	0.0033176	90.7585	772.381	3.60482
HW21-2016-QL23: J = 0.004154 ± 0.0000018
11043-01A	1.5	15.7618	0.00301	1.47065	0.00126	0.02059	4.73482e-05	0.5664	0.00146	0.01027	2.80782e-05	0.754865	0.0020524	80.8366	64.7209	0.0702192
11043-01B	2	21.0555	0.00288	2.29195	0.00116	0.02592	5.57064e-05	0.4935	0.00135	0.0017	1.29528e-05	0.422024	0.0011747	97.7705	67.0465	0.0366751
11043-01C	2.5	9.13557	0.0026	1.03896	0.00116	0.01218	3.32354e-05	0.19946	0.000861293	0.0016	1.29713e-05	0.376276	0.001678	94.9544	62.403	0.0758786
11043-01D	3	6.74352	0.00251	0.72974	0.00125	0.00889	3.15941e-05	0.12046	0.000884123	0.00245	1.80045e-05	0.323548	0.0024386	89.279	61.674	0.119978
11043-01E	3.5	4.4208	0.00233	0.49637	0.00135	0.00614	2.50938e-05	0.07541	0.000632785	0.00138	1.34463e-05	0.297779	0.0026262	90.8033	60.474	0.175597
11043-01F	4	1.93136	0.00233	0.20979	0.00126	0.00262	1.8408e-05	0.03231	0.000616653	0.000774433	1.1609e-05	0.301862	0.0060376	88.159	60.6857	0.386132
11043-01G	5	1.23822	0.00202	0.12399	0.00126	0.00173	1.2623e-05	0.01809	0.000504138	0.000668124	1.035e-05	0.286016	0.0084797	84.0049	62.6936	0.661867
HW21-2016-QL24: J = 0.004135 ± 0.0000067
11044-01A	1.5	29.7199	0.00367	2.74421	0.00126	0.04249	7.89876e-05	0.42552	0.00134	0.04243	6.25016e-05	0.303919	0.0009653	57.4826	46.5177	0.0553176
11044-01B	2	82.16	0.00659	8.35129	0.00145	0.09914	0.0001556	0.86777	0.00181	0.01552	4.0953e-05	0.203661	0.0004257	94.4435	68.9971	0.0169324
11044-01C	2.5	30.3435	0.00386	3.23821	0.00136	0.04103	7.69731e-05	0.44099	0.00124	0.01244	3.44421e-05	0.26692	0.0007561	87.8694	61.2745	0.0354496
11044-01D	3	9.23912	0.00259	0.89519	0.00136	0.01233	3.85836e-05	0.2117	0.00104	0.00704	2.55965e-05	0.463512	0.0023834	77.4342	59.5079	0.110666
11044-01E	3.5	5.11706	0.00268	0.51941	0.00126	0.00692	2.43241e-05	0.11108	0.000776062	0.00304	1.91302e-05	0.419159	0.0030998	82.4105	60.4369	0.169419
11044-01F	5	4.42433	0.00237	0.40726	0.00116	0.00527	2.16143e-05	0.1058	0.000704978	0.00138	1.39494e-05	0.509176	0.0036916	90.8785	73.237	0.222349
11044-01G	10	14.3902	0.00292	0.43476	0.00126	0.00634	2.6372e-05	0.24034	0.00104	0.00484	2.1252e-05	1.08351	0.0056376	90.0829	212.856	0.592371
HW21-2016-QL25: J = 0.004152 ± 0.0000071
11045-01A	1	32.7269	0.00389	0.13738	0.00137	0.00271	1.74327e-05	0.05432	0.000622286	0.00522	2.22757e-05	0.774994	0.0117835	95.2478	1215.03	8.8822
11045-01B	1.5	96.2259	0.007	0.34892	0.0015	0.00493	2.36694e-05	0.10526	0.000890552	0.00313	1.87801e-05	0.591311	0.0056095	99.0373	1387.49	4.17634
11045-01C	1.8	330.033	0.02004	0.91849	0.0015	0.01079	3.68729e-05	0.26981	0.00107	0.000998051	1.45175e-05	0.575748	0.0024764	99.9162	1670.33	1.78764
11045-01D	2	255.769	0.01505	0.71857	0.00143	0.00854	3.03524e-05	0.20481	0.000931684	0.000518028	1.43065e-05	0.55864	0.0027747	99.9458	1660.31	2.17763
11045-01E	2.5	378.275	0.02004	1.06575	0.00154	0.01277	4.09995e-05	0.38113	0.00127	0.000879603	1.65264e-05	0.700927	0.0025393	99.9385	1657.21	1.57543
11045-01F	3	389.009	0.02204	1.08272	0.00154	0.01306	3.8996e-05	0.51472	0.00152	0.00145	1.74619e-05	0.931783	0.0030583	99.8992	1670.18	1.55851
11045-01G	3.5	290.947	0.01904	0.81267	0.00147	0.00988	3.33994e-05	0.38697	0.00132	0.00157	1.62099e-05	0.933294	0.0036022	99.849	1665.74	1.98309
11045-01H	4	193.415	0.01506	0.53975	0.00139	0.00667	2.99869e-05	0.23397	0.00106	0.0014	1.53579e-05	0.8496	0.0044379	99.7939	1666.1	2.82227
11045-01I	5	213.483	0.01406	0.58795	0.00148	0.00735	2.78571e-05	0.2586	0.00102	0.00193	1.65894e-05	0.862084	0.0040328	99.7401	1679.97	2.77622
11045-01J	9	279.391	0.01705	0.75245	0.0014	0.00948	3.30748e-05	0.43248	0.00156	0.00268	1.84675e-05	1.12653	0.0045746	99.7258	1704.61	2.07148
HW21-2016-QL26: J = 0.004378 ± 0.0000045
11046-01A	1	46.8307	0.00551	0.11177	0.00147	0.00379	2.22471e-05	0.04072	0.000660054	0.01112	3.08008e-05	0.714114	0.0149146	92.9189	1821.13	15.2003
11046-01B	1.5	56.1076	0.006	0.17852	0.00139	0.00345	1.7737e-05	0.04329	0.0006425	0.00456	2.11032e-05	0.475262	0.0079678	97.5775	1558.15	8.1805
11046-01C	1.8	161.053	0.01206	0.45714	0.00137	0.00611	2.73947e-05	0.02031	0.000513506	0.00403	2.42565e-05	0.0870602	0.0022172	99.254	1699.47	3.32774
11046-01D	2	104.093	0.00908	0.30443	0.00137	0.00373	2.00162e-05	0.01085	0.000549325	0.000794228	1.30831e-05	0.0698481	0.0035507	99.773	1672.26	4.94702
11046-01E	2.5	121.241	0.00939	0.35431	0.00139	0.00417	2.12491e-05	0.01185	0.00056881	0.000411116	1.36987e-05	0.065534	0.003157	99.8995	1674.49	4.29145
11046-01F	3	182.342	0.01306	0.53931	0.00147	0.00638	2.7489e-05	0.02774	0.000623032	0.000766511	1.45041e-05	0.100828	0.0022808	99.8757	1661.09	2.96964
11046-01G	4	303.495	0.02503	0.8968	0.00144	0.01133	3.61887e-05	0.07681	0.000780819	0.00314	1.94358e-05	0.167872	0.0017278	99.6931	1660.14	1.75953
11046-01H	5	258.586	0.01805	0.75415	0.00154	0.00996	3.43585e-05	0.00655	0.000540149	0.00449	2.23906e-05	0.0170286	0.0014043	99.4822	1672.11	2.2458
11046-01I	10	246.661	0.02105	0.59622	0.00146	0.01066	3.46673e-05	0.00778	0.000594744	0.0163	4.07103e-05	0.0255901	0.0019561	98.0272	1868.27	2.87063
HW21-2016-QL27: J = 0.004176 ± 0.0000070
11047-02A	1	1.58093	0.00228	0.0418	0.00107	0.00137	1.27187e-05	0.01979	0.00078676	0.00399	1.93236e-05	0.927812	0.0438478	24.7697	70.2582	2.07257
11047-02B	1.5	2.20502	0.00215	0.08654	0.00107	0.00193	1.49102e-05	0.03098	0.00085579	0.00421	1.93376e-05	0.701743	0.0212205	43.1366	82.1496	1.11787
11047-02C	1.8	1.8895	0.00215	0.13258	0.00116	0.00217	1.60783e-05	0.0446	0.000830478	0.00208	1.60972e-05	0.659393	0.0135613	67.3409	71.9331	0.681932
11047-02D	2	2.82645	0.00211	0.23931	0.00115	0.00322	1.74507e-05	0.05635	0.000919672	0.00153	1.30149e-05	0.461534	0.007854	83.987	74.2908	0.376399
11047-02E	2.5	6.87182	0.00242	0.73126	0.00115	0.00848	2.81998e-05	0.1486	0.00112	0.00104	1.19963e-05	0.398296	0.0030796	95.64	67.436	0.113133
11047-02F	3	27.757	0.00361	3.44962	0.00125	0.03993	7.25203e-05	0.73412	0.00211	0.00141	1.40355e-05	0.41711	0.0012092	98.6913	59.7105	0.0243717
11047-02G	3.5	12.4061	0.00251	1.5251	0.00115	0.01837	4.4953e-05	0.29521	0.00139	0.00171	1.40613e-05	0.379397	0.0018031	96.0643	58.7731	0.0497401
11047-02H	4	6.27158	0.00224	0.77187	0.00125	0.00944	3.18768e-05	0.21594	0.00126	0.00105	1.10169e-05	0.548333	0.0033219	95.2838	58.2395	0.100208
11047-02I	5	5.85406	0.00228	0.71541	0.00115	0.00892	2.85615e-05	0.29265	0.00137	0.00123	1.19917e-05	0.801773	0.0039805	94.1384	57.9577	0.101877
11047-02J	10	5.09858	0.00228	0.59745	0.00125	0.00775	2.80564e-05	0.44207	0.0018	0.00194	1.60488e-05	1.45027	0.0066308	89.317	57.3714	0.135348
11047-02K	25	1.08923	0.0022	0.10039	0.00127	0.0015	1.26016e-05	0.09667	0.000889705	0.000914158	1.09449e-05	1.88724	0.0294693	75.6431	61.7086	0.819195
HW21-2016-QL28: J = 0.004149 ± 0.0000061
11048-01A	1	11.1071	0.00273	0.31481	0.00126	0.00477	2.23677e-05	0.16444	0.000855031	0.00544	2.13582e-05	1.0238	0.0067103	85.4965	215.88	0.826409
11048-01B	1.5	43.3232	0.00475	0.89506	0.00126	0.01032	3.43601e-05	0.08507	0.000710052	0.00155	1.39622e-05	0.186277	0.0015768	98.9476	331.723	0.429557
11048-01C	1.8	34.6766	0.0044	0.33606	0.00127	0.00394	2.00515e-05	0.04412	0.000603593	0.000643374	1.0758e-05	0.257296	0.0036512	99.456	649.253	2.0597
11048-01D	2	18.1972	0.00318	0.15574	0.00127	0.00186	1.51274e-05	0.02483	0.000618892	0.000368679	9.55306e-06	0.312453	0.0081931	99.4058	719.902	4.84574
11048-01E	2.5	26.0477	0.00383	0.19238	0.00117	0.00242	1.63485e-05	0.03866	0.000653372	0.000691515	1.0888e-05	0.393935	0.0070777	99.2191	810.871	4.00064
11048-01F	3	24.2606	0.00355	0.14651	0.00127	0.00187	1.29729e-05	0.0429	0.000617162	0.000583698	1.05894e-05	0.57386	0.0096336	99.2956	951.998	6.42395
11048-01G	3.5	17.7812	0.00314	0.08704	0.00117	0.00115	1.20752e-05	0.02962	0.000646573	0.000410084	1.18436e-05	0.667074	0.0170899	99.3246	1118.04	11.2273
11048-01H	4	22.7664	0.00332	0.10231	0.00126	0.00136	1.38467e-05	0.04388	0.00066798	0.00049071	1.08561e-05	0.840545	0.0164499	99.3717	1191.65	10.7754
11048-01I	5	63.8661	0.00691	0.2409	0.00126	0.00352	1.87993e-05	0.11556	0.000833247	0.00236	1.70094e-05	0.940191	0.008371	98.9125	1347.7	4.98495
HW21-2016-QL29: J = 0.004149 ± 0.0000036
11049-01A	1	9.52659	0.00251	0.39136	0.00116	0.01065	3.45645e-05	0.09763	0.000655671	0.02611	4.729e-05	0.488972	0.0035898	18.2398	33.4127	0.29039
11049-01B	1.5	9.8782	0.00268	0.88517	0.00135	0.0127	4.08948e-05	0.13467	0.000843834	0.0103	3.11086e-05	0.29819	0.0019233	68.9681	57.5312	0.118196
11049-01C	1.8	27.1701	0.0037	2.82194	0.00126	0.03282	6.90677e-05	0.38843	0.00125	0.00616	2.35606e-05	0.269785	0.0008757	93.3409	67.0013	0.0359443
11049-01D	2	15.1882	0.00292	1.73177	0.00126	0.02082	5.15256e-05	0.51305	0.00151	0.00191	1.49639e-05	0.580668	0.0017612	96.507	63.1748	0.0504239
11049-01E	2.5	17.5556	0.00292	2.06659	0.00126	0.02433	5.6675e-05	0.68827	0.00176	0.00182	1.49977e-05	0.65277	0.001713	97.219	61.6696	0.0414664
11049-01F	3	11.8892	0.00273	1.3682	0.00135	0.01615	4.27032e-05	0.37924	0.00135	0.00253	1.80454e-05	0.543277	0.0020058	93.9053	60.9427	0.067431
11049-01G	3.5	8.07496	0.00228	0.90633	0.00115	0.01083	3.36633e-05	0.2132	0.000952354	0.0024	1.50116e-05	0.461052	0.0021417	91.3444	60.7817	0.0864227
11049-01H	4	1.52184	0.00205	0.17016	0.00115	0.00203	1.62021e-05	0.06091	0.000721524	0.000639813	1.09061e-05	0.70165	0.0095781	87.7619	58.662	0.425752
11049-01I	5	1.62182	0.00232	0.16552	0.00125	0.00211	1.51179e-05	0.07681	0.000704811	0.000879545	1.29008e-05	0.909499	0.0108169	84.1809	61.6001	0.500056
11049-01J	10	5.97213	0.00242	0.42445	0.00116	0.00656	2.41373e-05	0.27957	0.00111	0.00767	2.86605e-05	1.29098	0.0062231	62.0438	65.1411	0.232712
HW21-2016-QL30: J = 0.004163 ± 0.0000038
11050-01A	1	8.00498	0.00251	0.41039	0.00117	0.00855	2.94236e-05	0.13071	0.000861247	0.0164	4.01219e-05	0.624251	0.0044801	38.9627	57.0172	0.272118
11050-01B	1.5	10.3387	0.00251	0.99833	0.00145	0.01235	3.97261e-05	0.24116	0.00107	0.0039	1.81889e-05	0.473461	0.0022066	88.9219	68.8564	0.10779
11050-01C	1.8	8.1245	0.00288	0.86465	0.00126	0.01018	3.33631e-05	0.17165	0.00091353	0.00246	1.70254e-05	0.389109	0.0021466	91.1255	64.1047	0.104186
11050-01D	2	3.71955	0.00255	0.42864	0.00116	0.00513	2.26555e-05	0.08307	0.000836709	0.000757171	1.18918e-05	0.37987	0.0039614	94.0975	61.1812	0.179221
11050-01E	2.5	5.62094	0.00246	0.51463	0.00116	0.00703	2.88189e-05	0.10578	0.000757358	0.00486	2.22263e-05	0.402876	0.0030245	74.3236	60.8325	0.168926
11050-01F	3	5.35486	0.0022	0.47795	0.00126	0.00675	2.54117e-05	0.09482	0.000713576	0.00487	2.12959e-05	0.388823	0.0030995	72.9959	61.2774	0.189361
11050-01G	3.5	5.92296	0.0022	0.62666	0.00125	0.00809	2.92656e-05	0.15351	0.000907161	0.00297	1.71219e-05	0.480121	0.0029956	85.2137	60.3629	0.135724
11050-01H	4	2.07491	0.0022	0.2047	0.00125	0.0028	1.87275e-05	0.06109	0.000719658	0.00122	1.20044e-05	0.584903	0.0077668	82.7046	62.7893	0.407443
11050-01I	5	2.36365	0.00237	0.16537	0.00116	0.00249	1.51756e-05	0.07306	0.00070969	0.00167	1.49149e-05	0.865894	0.0103709	79.2062	84.3036	0.618763
HW21-2016-QL31: J = 0.004142 ± 0.0000098
11051-01A	1	11.4608	0.00268	0.56651	0.00127	0.01394	3.93985e-05	0.11129	0.000795175	0.03289	5.85954e-05	0.385025	0.0028826	14.3865	21.9333	0.239084
11051-01B	1.5	10.3848	0.00292	0.74008	0.00136	0.01247	3.55187e-05	0.14488	0.000945826	0.01628	4.10807e-05	0.383684	0.0026025	53.2915	55.831	0.161061
11051-01C	1.8	15.7578	0.00301	1.29043	0.00117	0.01675	4.71745e-05	0.2663	0.00117	0.01067	3.4115e-05	0.404476	0.0018192	79.9231	72.5331	0.0880628
11051-01D	2	11.9192	0.00271	1.08973	0.00136	0.01328	4.0136e-05	0.2726	0.00107	0.00551	2.43657e-05	0.490305	0.0020201	86.3678	70.2524	0.100573
11051-01E	2.5	11.3105	0.00267	1.05048	0.00136	0.01336	3.91441e-05	0.33421	0.00121	0.00673	2.55276e-05	0.623577	0.0024006	82.4567	66.1027	0.101055
11051-01F	3	5.63615	0.00248	0.54291	0.00126	0.00696	2.6599e-05	0.17402	0.000883563	0.00341	1.81446e-05	0.628237	0.0035064	82.1884	63.572	0.165656
11051-01G	3.5	4.6395	0.00259	0.41093	0.00116	0.00552	2.4986e-05	0.13577	0.000857731	0.00397	1.92103e-05	0.647593	0.004482	74.7102	62.8606	0.207693
11051-01H	4	3.53684	0.00238	0.29764	0.00116	0.00411	1.79568e-05	0.09669	0.000719003	0.00339	1.61561e-05	0.636708	0.0053504	71.5888	63.3858	0.277558
11051-01I	5	4.08104	0.0024	0.36935	0.00126	0.00495	2.3701e-05	0.11458	0.000704881	0.00338	2.01179e-05	0.608041	0.0042797	75.4942	62.1744	0.245414
11051-01J	10	5.36762	0.00254	0.24136	0.00126	0.00413	2.23439e-05	0.12199	0.000842892	0.00611	2.44531e-05	0.990633	0.008589	66.1763	108.326	0.596811
HW21-2016-QL32: J = 0.004153 ± 0.0000036
11052-01A	1	5.65178	0.00259	0.45829	0.00126	0.0067	2.77898e-05	0.27965	0.00112	0.00536	2.23491e-05	1.19597	0.0058072	72.0671	66.3577	0.213287
11052-01B	1.5	6.04205	0.00233	0.57946	0.00117	0.00742	3.02388e-05	0.34859	0.00121	0.0013	1.29218e-05	1.1791	0.0047427	94.0202	73.061	0.155167
11052-01C	1.8	8.10308	0.00259	0.74017	0.00126	0.0093	2.97549e-05	0.34594	0.00127	0.00112	1.19039e-05	0.916052	0.0037129	96.2022	78.3674	0.137571
11052-01D	2	9.70004	0.00259	0.77135	0.00116	0.00929	3.1901e-05	0.26459	0.00113	0.000851262	1.09514e-05	0.672327	0.0030399	97.5948	90.9992	0.139504
11052-01E	2.5	6.22176	0.00256	0.5263	0.00135	0.0062	2.52223e-05	0.14148	0.000886162	0.000385558	1.09698e-05	0.526879	0.003568	98.3288	86.2946	0.22453
11052-01F	3	4.38857	0.00225	0.44692	0.00117	0.00522	2.48935e-05	0.06118	0.000672469	0.000219159	1.03839e-05	0.268321	0.0030312	98.6183	72.1632	0.195164
11052-01G	3.5	3.92381	0.00222	0.45058	0.00126	0.00521	2.26861e-05	0.03842	0.000647335	0.000315207	8.96554e-06	0.16712	0.0028546	97.6778	63.5342	0.184181
11052-01H	4	4.95996	0.00249	0.58512	0.00126	0.00693	2.76822e-05	0.05255	0.000632886	0.000511795	1.03535e-05	0.176024	0.0021537	97.0019	61.4529	0.139531
11052-01I	5	10.239	0.00228	1.2344	0.00116	0.01469	4.08801e-05	0.09809	0.000882715	0.00123	1.28978e-05	0.155745	0.0014092	96.5002	59.8477	0.0614889
11052-01J	10	15.4215	0.00315	1.62186	0.00125	0.02057	4.93662e-05	0.15407	0.000944999	0.0077	2.86319e-05	0.186187	0.001151	85.1615	60.5342	0.0618245
HW21-2016-QL33: J = 0.004157 ± 0.0000020
11041-01A	1	8.87159	0.00239	0.23305	0.00116	0.00457	2.03008e-05	0.10854	0.000824121	0.00888	2.68937e-05	0.912889	0.0082805	70.2147	192.886	0.94167
11041-01B	1.5	14.9534	0.00295	0.77345	0.00126	0.01041	3.12222e-05	0.2275	0.00115	0.00709	2.56095e-05	0.576513	0.003067	85.9689	122.292	0.206308
11041-01C	1.8	7.39056	0.00242	0.3164	0.00116	0.00397	1.99015e-05	0.0863	0.00079093	0.00183	1.40291e-05	0.534629	0.0052796	92.7109	157.783	0.566415
11041-01D	2	4.93834	0.00233	0.16311	0.00117	0.00218	1.73161e-05	0.04085	0.00060696	0.00113	1.30005e-05	0.490817	0.0080952	93.2124	203.045	1.38867
11041-01E	2.5	11.9432	0.00305	0.22638	0.00126	0.00302	1.86197e-05	0.05873	0.000674937	0.00196	1.70495e-05	0.508489	0.0064939	95.1433	346.887	1.76846
11041-01F	3	16.6323	0.00318	0.23877	0.00126	0.00336	2.2103e-05	0.0739	0.000736009	0.00267	1.80802e-05	0.606621	0.0068364	95.2507	445.888	2.09326
11041-01G	3.5	24.9636	0.00336	0.27015	0.00126	0.00406	2.11709e-05	0.11053	0.000806493	0.00442	2.12128e-05	0.801938	0.0069416	94.7461	568.188	2.2803
11041-01H	4	39.1908	0.00405	0.29102	0.00116	0.00434	2.33775e-05	0.11389	0.00090747	0.00425	2.12419e-05	0.767015	0.006836	96.7883	792.58	2.57203
11041-01I	5	112.754	0.00928	0.57753	0.00116	0.00869	3.06114e-05	0.19122	0.00102	0.00975	3.00431e-05	0.648975	0.0037124	97.4313	1066.49	1.62916
11041-01J	10	187.701	0.01505	0.82259	0.00126	0.02953	6.11254e-05	0.29286	0.00122	0.10514	0.000118756	0.697796	0.003087	83.2886	1065.78	1.25087
HW21-2016-QL34: J = 0.004142 ± 0.0000040
11053-01A	1	8.0329	0.00259	0.11662	0.00125	0.0059	2.51221e-05	0.06902	0.000770008	0.02259	4.54431e-05	1.16003	0.0179564	16.0926	82.1863	1.21746
11053-01B	1.5	9.39435	0.00292	0.65386	0.00116	0.00897	2.95966e-05	0.30878	0.0012	0.00776	2.47015e-05	0.9256	0.0039438	75.6048	80.567	0.165044
11053-01C	1.8	7.6559	0.00237	0.87607	0.00126	0.0104	3.34164e-05	0.28425	0.00108	0.00163	1.39777e-05	0.635955	0.0025727	93.9287	61.198	0.0953452
11053-01D	2	3.24044	0.00245	0.36075	0.00126	0.00443	2.36067e-05	0.08808	0.000772396	0.00124	1.49221e-05	0.478527	0.0045167	88.8161	59.5047	0.22912
11053-01E	2.5	4.99885	0.00274	0.42571	0.00117	0.00609	2.62586e-05	0.10194	0.00088271	0.00533	2.23619e-05	0.469363	0.0042629	68.3381	59.8476	0.203858
11053-01F	3	1.27437	0.00234	0.14617	0.00117	0.00186	1.40381e-05	0.03557	0.000706917	0.000515295	1.0532e-05	0.476969	0.0102221	88.1468	57.3514	0.494181
11053-01G	3.5	0.6268	0.00241	0.0726	0.00117	0.000951238	1.14971e-05	0.02242	0.000645437	0.000220231	9.98506e-06	0.605363	0.019982	89.7917	57.8461	0.998825
11053-01H	5	0.58733	0.00245	0.06243	0.00136	0.00085277	1.03991e-05	0.03338	0.000627879	0.0003538	1.08708e-05	1.04817	0.0301405	82.463	57.9039	1.3298
HW21-2016-QL35: J = 0.004170 ± 0.0000049
11054-01A	1	3.05527	0.00242	0.27369	0.00108	0.00536	2.71571e-05	0.07059	0.000824913	0.00697	2.65531e-05	0.505541	0.0062336	32.0669	27.121	0.251254
11054-01B	1.5	5.97565	0.00233	0.4576	0.00126	0.00631	2.74657e-05	0.10229	0.000844441	0.00425	1.82363e-05	0.438133	0.0038141	78.9145	77.0109	0.228976
11054-01C	1.8	6.0691	0.00251	0.59505	0.00126	0.00685	2.5477e-05	0.13243	0.00093733	0.00103	1.20185e-05	0.43621	0.0032225	95.1092	72.58	0.16002
11054-01D	2	5.62227	0.00261	0.60626	0.00126	0.00696	2.66018e-05	0.13478	0.000890625	0.000829158	1.19869e-05	0.435746	0.0030178	95.7848	66.5713	0.145874
11054-01E	2.5	11.4824	0.0028	1.35378	0.00136	0.01536	3.91761e-05	0.24803	0.00113	0.000523274	1.0279e-05	0.359094	0.0016817	98.8087	62.8697	0.0659349
11054-01F	3	5.52782	0.00256	0.67017	0.00117	0.00776	2.69208e-05	0.11757	0.000958877	0.000247796	9.86749e-06	0.34385	0.0028674	98.8286	61.1808	0.113133
11054-01G	3.5	11.753	0.00264	1.46077	0.00126	0.01706	4.52652e-05	0.26359	0.0011	0.00085387	1.19655e-05	0.353668	0.0015032	98.007	59.2133	0.054977
11054-01H	4	18.4654	0.00288	2.31938	0.00126	0.02729	5.96821e-05	0.43185	0.00145	0.00144	1.49671e-05	0.364939	0.0012376	97.8605	58.5158	0.0356483
11054-01I	5	12.2353	0.00276	1.52578	0.00136	0.01812	4.89911e-05	0.36408	0.00131	0.00109	1.29687e-05	0.467688	0.0017299	97.5703	58.7636	0.0565123
11054-01J	6	5.37951	0.00256	0.64664	0.00117	0.00764	2.79749e-05	0.21988	0.00109	0.000680756	1.19758e-05	0.666457	0.0035152	96.5436	60.3001	0.118526
11054-01K	7	2.38861	0.00237	0.27069	0.00126	0.00331	1.77004e-05	0.12446	0.000811203	0.000488464	1.06575e-05	0.901169	0.007222	94.3052	62.4459	0.306172
11054-01L	10	0.75943	0.0022	0.0696	0.00126	0.000907514	1.09359e-05	0.04274	0.000687733	0.000420696	9.46783e-06	1.20377	0.0291709	83.9041	68.5961	1.27805
HW21-2016-QL36: J = 0.004158 ± 0.0000036
11055-01A	1	9.10455	0.0027	0.1745	0.00118	0.00709	2.7743e-05	0.04048	0.000734558	0.02371	4.66638e-05	0.454698	0.0088015	22.2735	86.3771	0.819913
11055-01B	1.5	6.00341	0.00258	0.38581	0.00117	0.00559	2.61146e-05	0.07365	0.000716024	0.00552	2.23909e-05	0.374185	0.0038093	72.6334	84.0552	0.282661
11055-01C	1.8	6.37271	0.00247	0.6206	0.00126	0.00744	2.57168e-05	0.20025	0.00103	0.00203	1.60229e-05	0.632436	0.0034826	90.7339	69.5736	0.152163
11055-01D	2	4.1854	0.00232	0.44876	0.00116	0.00538	2.27398e-05	0.17984	0.0009077	0.000979582	1.29534e-05	0.785465	0.0044564	93.3504	65.0963	0.181485
11055-01E	2.5	6.90573	0.00259	0.73884	0.00126	0.00903	2.96237e-05	0.16852	0.00101	0.00168	1.39866e-05	0.447047	0.0027811	92.9277	64.9362	0.119178
11055-01F	3	5.92415	0.00233	0.68231	0.00126	0.00829	3.03875e-05	0.0956	0.000874174	0.001	1.20064e-05	0.274616	0.0025616	95.0652	61.759	0.120986
11055-01G	3.5	8.09192	0.00288	0.94549	0.00135	0.0114	3.50237e-05	0.12425	0.000847599	0.00153	1.49925e-05	0.25756	0.0017951	94.4726	60.5168	0.0945634
11055-01H	4	9.77805	0.0028	1.05014	0.00125	0.01316	3.90679e-05	0.15992	0.00104	0.00387	1.917e-05	0.29847	0.0019702	88.3142	61.5317	0.0848873
11055-01I	5	13.2284	0.00279	1.32515	0.00136	0.01683	4.61808e-05	0.25179	0.00113	0.00638	2.55017e-05	0.372414	0.0017211	85.7467	64.0094	0.078584
11055-01J	10	6.58667	0.00258	0.60743	0.00117	0.00778	2.9095e-05	0.20723	0.00102	0.00299	1.71569e-05	0.668662	0.0035486	86.6854	70.1791	0.149914
HW21-2016-QL37: J = 0.004109 ± 0.0000058
11056-01A	1	1.49752	0.00231	0.10216	0.00117	0.0013	1.1136e-05	0.02401	0.000606117	0.00175	1.45434e-05	0.460628	0.0127752	65.2508	70.5609	0.868118
11056-01B	1.5	1.62187	0.00252	0.16489	0.00127	0.00202	1.41087e-05	0.039	0.00067279	0.000765568	1.19816e-05	0.463564	0.0087524	86.095	62.6039	0.510319
11056-01C	1.8	1.0578	0.00244	0.11808	0.00126	0.00141	1.39886e-05	0.02169	0.000623075	0.000164696	8.74192e-06	0.360089	0.0110353	95.5124	63.2413	0.700076
11056-01D	2	0.58423	0.00223	0.06998	0.00136	0.000802866	1.11267e-05	0.01449	0.000601966	0.000147475	9.60309e-06	0.40581	0.0186043	92.6574	57.2663	1.15714
11056-01E	2.5	1.22115	0.00194	0.11296	0.00126	0.00155	1.40108e-05	0.02514	0.000705338	0.00109	1.29405e-05	0.436246	0.013174	73.4788	58.7881	0.704285
11056-01F	3	0.94504	0.00211	0.09311	0.00117	0.00124	1.36366e-05	0.0212	0.000651754	0.000540659	1.09328e-05	0.446241	0.0148162	83.0953	62.3544	0.826582
11056-01G	4	1.46092	0.00228	0.15271	0.00126	0.00201	1.60067e-05	0.04583	0.000676165	0.000569624	1.04389e-05	0.588163	0.0099454	88.6059	62.6692	0.541223
HW21-2016-QL38: J = 0.004155 ± 0.0000029
11057-01A	1	4.96631	0.00225	0.46116	0.00117	0.00567	2.70836e-05	0.04227	0.000726074	0.0017	1.40618e-05	0.179645	0.0031192	89.8482	72.1371	0.194332
11057-01B	1.5	6.49895	0.00295	0.78548	0.00136	0.00907	3.39798e-05	0.1123	0.000852217	0.000148485	9.12824e-06	0.280211	0.0021813	99.4533	61.5281	0.111473
11057-01C	1.8	2.86449	0.00225	0.36102	0.00127	0.00425	2.12703e-05	0.05952	0.000776418	5.6554e-05	8.4421e-06	0.323151	0.0043652	99.5739	59.1151	0.215578
11057-01D	2	1.1336	0.00225	0.1431	0.00117	0.00168	1.51283e-05	0.03122	0.000670797	5.76689e-05	8.39372e-06	0.427614	0.0098345	98.6978	58.5119	0.503402
11057-01E	2.5	1.37735	0.00236	0.169	0.00117	0.00203	1.51941e-05	0.04481	0.000673492	0.000239136	8.92346e-06	0.519653	0.0086049	95.0722	57.9977	0.426063
11057-01F	3	0.72338	0.00228	0.0849	0.00154	0.0011	1.26469e-05	0.02507	0.000608079	0.000281669	1.30579e-05	0.578786	0.0175459	88.6475	56.5586	1.08664
HW21-2016-QL39: J = 0.004117 ± 0.0000052
11058-01A	1	32.0404	0.00421	0.84223	0.00137	0.01148	3.59766e-05	0.11035	0.000768292	0.00899	2.68925e-05	0.256798	0.0018358	91.6518	245.503	0.379281
11058-01B	1.5	46.7917	0.00551	0.62949	0.00127	0.00716	2.77682e-05	0.06311	0.000714345	0.00148	1.40355e-05	0.196492	0.0022594	99.0634	484.641	0.86252
11058-01C	1.8	41.43	0.00455	0.25683	0.00118	0.00313	1.87495e-05	0.04014	0.000668087	0.000693752	1.20746e-05	0.306347	0.0052892	99.5077	928.583	3.34773
11058-01D	2	24.8606	0.00402	0.13706	0.00137	0.00166	1.62269e-05	0.02415	0.000693347	0.000452225	1.01309e-05	0.345417	0.0104967	99.4645	1016.71	7.78231
11058-01E	2.5	30.0876	0.00392	0.15956	0.00136	0.00198	1.62846e-05	0.04236	0.000736949	0.000654515	1.00633e-05	0.520311	0.0100847	99.3616	1046.57	6.81023
11058-01F	3	23.9092	0.0031	0.11871	0.00116	0.00156	1.29408e-05	0.04581	0.000711954	0.000501168	1.09417e-05	0.75639	0.0138994	99.3893	1100.37	8.11246
11058-01G	3.5	18.1648	0.00292	0.08649	0.00136	0.00112	1.18029e-05	0.03047	0.00061356	0.000517782	1.09003e-05	0.690599	0.0176313	99.1622	1133.44	13.2689
11058-01H	4	35.1795	0.00434	0.14055	0.00127	0.00215	1.52223e-05	0.05496	0.000746175	0.00205	1.49216e-05	0.766425	0.012491	98.2754	1280.39	8.30792
11058-01I	5	49.1803	0.00517	0.16487	0.00117	0.00226	1.63389e-05	0.04749	0.000756765	0.00174	1.58932e-05	0.564585	0.0098546	98.9489	1455.81	7.1548
11058-01J	10	190.88	0.01306	0.56583	0.00126	0.0076	2.90306e-05	0.14281	0.000914674	0.00431	2.01768e-05	0.494684	0.0033556	99.3312	1586.78	2.37286
HW21-2016-QL40: J = 0.004159 ± 0.0000025
11059-01A	1	8.80424	0.00259	0.87776	0.00126	0.01215	3.73639e-05	0.34199	0.00122	0.00513	2.03567e-05	0.763648	0.0029381	82.8928	62.2288	0.103895
11059-01B	1.5	14.8923	0.003	1.58171	0.00136	0.01809	4.68804e-05	0.40925	0.00136	0.00136	1.3089e-05	0.507123	0.0017426	97.4951	68.577	0.0621622
11059-01C	1.8	5.73727	0.00246	0.70908	0.00117	0.00849	3.1568e-05	0.19984	0.00102	0.000502387	1.10367e-05	0.552379	0.0029593	97.66	59.1844	0.105175
11059-01D	2	2.45184	0.0022	0.29414	0.00127	0.00341	1.99292e-05	0.0705	0.00073058	0.00019082	9.97769e-06	0.469785	0.005271	97.9023	61.0916	0.274653
11059-01E	2.5	4.31915	0.00247	0.49115	0.00127	0.00571	2.83784e-05	0.08647	0.00081226	0.000887379	1.19152e-05	0.34508	0.0033611	94.0225	61.88	0.169712
11059-01F	3	1.96669	0.00214	0.20639	0.00126	0.00259	1.64155e-05	0.02801	0.000650461	0.000996032	1.29434e-05	0.265976	0.0063883	84.99	60.6294	0.397973
11059-01G	3.5	0.86081	0.00242	0.08848	0.00127	0.00112	1.28652e-05	0.00998	0.00059376	0.000414012	1.00716e-05	0.220973	0.0135265	85.7304	62.4067	0.934363
HW21-2016-QL41: J = 0.004157 ± 0.0000051
11060-01A	1	10.1998	0.00277	0.72049	0.00127	0.00966	3.40852e-05	0.312	0.00128	0.00777	2.76531e-05	0.848759	0.0038031	77.4993	81.6425	0.166312
11060-01B	1.5	4.82787	0.00286	0.42212	0.00156	0.00527	2.24955e-05	0.21124	0.00101	0.00179	1.49455e-05	0.980842	0.0059404	89.2727	76.0968	0.29037
11060-01C	1.8	1.24016	0.00225	0.12565	0.00137	0.00155	1.37799e-05	0.0726	0.000813435	0.000245412	9.27185e-06	1.13254	0.017704	94.5535	69.6823	0.77424
11060-01D	2	0.53601	0.00225	0.05943	0.00128	0.00073204	1.01839e-05	0.03864	0.000718862	0.000138156	8.90191e-06	1.27423	0.0362191	92.873	62.6616	1.39299
11060-01E	2.5	0.75428	0.00239	0.07288	0.00128	0.00101	1.24099e-05	0.05402	0.000778561	0.000373779	1.05236e-05	1.45274	0.0330728	85.7703	66.3482	1.2159
HW21-2016-QL42: J = 0.004153 ± 0.0000097
11061-01A	1	34.5285	0.00392	1.33908	0.00125	0.03108	6.79252e-05	0.10027	0.000870252	0.07785	0.000100829	0.146767	0.0012812	32.7095	63.0101	0.176309
11061-01B	1.5	15.3052	0.00301	0.97583	0.00125	0.01417	3.83942e-05	0.09839	0.000858722	0.01578	3.80174e-05	0.197629	0.0017434	69.2715	80.772	0.134085
11061-01C	1.8	5.88415	0.00237	0.30758	0.00135	0.00553	2.59209e-05	0.12636	0.000957255	0.01038	3.40643e-05	0.805238	0.0070539	47.4741	67.7759	0.384248
11061-01D	2	3.15069	0.00242	0.17293	0.00126	0.00306	2.0956e-05	0.07425	0.000718939	0.00545	2.43872e-05	0.841577	0.0102097	48.5545	66.0489	0.575277
11061-01E	2.5	4.34385	0.00251	0.25511	0.00117	0.00429	2.01838e-05	0.07994	0.000810121	0.00708	2.66014e-05	0.614184	0.0068358	51.506	65.4847	0.380858
11061-01F	3	6.70849	0.00259	0.48962	0.00127	0.00728	2.78121e-05	0.11846	0.000899953	0.00835	3.07621e-05	0.474193	0.0038073	62.9748	64.4413	0.218035
11061-01G	3.5	12.4388	0.00277	0.88452	0.00137	0.01345	3.81308e-05	0.31149	0.00113	0.0166	3.62586e-05	0.690217	0.0027274	60.3582	63.4155	0.133717
11061-01H	4	3.96332	0.00264	0.31215	0.00125	0.0045	2.24567e-05	0.13078	0.000906764	0.00465	2.12712e-05	0.821189	0.0065816	65.2296	61.9059	0.293576
11061-01I	5	2.01836	0.00208	0.13236	0.00125	0.00214	1.52218e-05	0.09758	0.000805784	0.00294	1.81223e-05	1.44497	0.0181094	56.958	64.8843	0.681957
11061-01J	10	1.76517	0.00225	0.05401	0.00134	0.00148	1.50949e-05	0.04909	0.000728641	0.00437	1.82961e-05	1.78121	0.0515962	26.3374	64.3154	1.76647
HW21-2016-QL43: J = 0.004148 ± 0.0000030
11062-01A	1	7.43968	0.00255	0.46997	0.00127	0.00614	2.50182e-05	0.18309	0.000960079	0.00432	2.02773e-05	0.763555	0.0045052	82.8576	96.9797	0.274697
11062-01B	1.5	10.5384	0.00297	0.78898	0.00118	0.00892	2.95751e-05	0.2891	0.00115	0.000658157	1.01386e-05	0.71818	0.0030535	98.3511	97.1236	0.146793
11062-01C	1.8	2.49114	0.00248	0.2266	0.00126	0.00267	1.75304e-05	0.08895	0.000827969	0.000266765	1.10684e-05	0.769406	0.0083466	97.0841	79.2969	0.452479
11062-01D	2	1.69007	0.00228	0.17171	0.00136	0.00207	1.49053e-05	0.06591	0.000778198	0.000281185	8.79397e-06	0.752321	0.010684	95.3399	69.8984	0.561353
11062-01E	2.5	3.3847	0.00264	0.36226	0.00126	0.00447	2.24376e-05	0.13941	0.00103	0.000937282	1.07867e-05	0.75429	0.0061548	92.0566	64.1691	0.234954
11062-01F	3	4.76312	0.00256	0.50967	0.00126	0.00645	3.08423e-05	0.27486	0.00115	0.00202	1.41011e-05	1.05702	0.0051217	87.8006	61.2726	0.164612
11062-01G	3.5	4.24526	0.00224	0.41058	0.00126	0.00564	2.39263e-05	0.49876	0.00158	0.00302	1.71546e-05	2.38096	0.0104995	79.6811	61.547	0.211131
11062-01H	4	1.97818	0.00215	0.17548	0.00127	0.00255	1.75054e-05	0.31941	0.00119	0.00177	1.60506e-05	3.5676	0.0290366	74.5676	62.8016	0.498427
11062-01I	5	2.02021	0.00247	0.16935	0.00146	0.00251	1.63945e-05	0.66415	0.00167	0.0021	1.60763e-05	7.68662	0.0690154	71.6042	63.8898	0.591346
HW21-2016-QL44: J = 0.004146 ± 0.0000036
11063-01A	1	4.30168	0.00225	0.38238	0.00126	0.0056	2.61179e-05	0.1436	0.000977388	0.00465	2.03196e-05	0.736061	0.0055673	67.957	57.1203	0.223491
11063-01B	1.5	13.5604	0.00305	1.38825	0.00116	0.01574	4.04104e-05	0.4717	0.00154	0.00229	1.51073e-05	0.665964	0.0022455	95.2365	69.2712	0.0636902
11063-01C	1.8	1.92036	0.00211	0.23262	0.00116	0.00299	1.76111e-05	0.15776	0.000945465	0.000337833	1.0121e-05	1.3292	0.0103619	95.3965	58.8238	0.311403
11063-01D	2	0.65467	0.00237	0.08414	0.00116	0.00107	1.2857e-05	0.05894	0.000759618	0.000164797	5.77248e-06	1.37306	0.025958	93.1951	54.2325	0.782997
11063-01E	2.5	0.78638	0.00225	0.08831	0.00126	0.00129	1.3971e-05	0.07828	0.000786474	0.000580909	6.57991e-06	1.73752	0.0303424	78.7307	52.4676	0.780396
HW21-2016-QL45: J = 0.004144 ± 0.0000060
11064-01A	1	43.4064	0.00473	0.25855	0.00139	0.01147	3.59722e-05	0.01198	0.000596675	0.04096	6.87976e-05	0.0907841	0.0045493	71.8309	741.76	3.41102
11064-01B	1.5	101.128	0.01105	0.535	0.00139	0.00955	3.07866e-05	0.01999	0.000619436	0.01336	3.82142e-05	0.0732478	0.0022772	96.057	1026.74	2.33547
11064-01C	1.8	314.144	0.01904	1.37716	0.00155	0.02103	4.85457e-05	0.01911	0.000608403	0.02342	4.6173e-05	0.027198	0.0008664	97.7744	1197.91	1.61331
11064-01D	2	305.505	0.02403	1.22762	0.00147	0.01644	4.07134e-05	0.00511	0.000626251	0.01034	3.47825e-05	0.0081623	0.0009999	98.9895	1287.55	1.73721
11064-01E	2.5	396.587	0.02503	1.53125	0.00146	0.02173	4.90938e-05	0.00512	0.000611831	0.01856	4.29407e-05	0.0065511	0.0007832	98.6029	1321.14	1.63107
11064-01F	3	523.796	0.03003	2.01508	0.0014	0.02178	4.03496e-05	0.00477	0.000641391	0.00899	3.06111e-05	0.0046375	0.0006239	99.4874	1333	1.52167
11064-01G	3.5	634.958	0.03703	2.46392	0.0014	0.02628	4.5311e-05	0.00514	0.000641617	0.00864	2.68522e-05	0.0040892	0.0005104	99.5939	1325.85	1.46838
11064-01H	4	790.424	0.12001	3.09146	0.00144	0.0389	7.83301e-05	0.00687	0.000648675	0.01173	3.53035e-05	0.004357	0.0004113	99.5568	1318.08	1.43601
HW21-2016-QL46: J = 0.004142 ± 0.0000050
11065-01A	1	279.803	0.01704	1.78654	0.0014	0.02283	5.27621e-05	0.02205	0.000713255	0.00737	2.86919e-05	0.0241891	0.0007827	99.2146	909.403	0.562913
11065-01B	1.5	162.78	0.01207	1.26308	0.00143	0.01484	4.22171e-05	0.00802	0.000618929	0.000589249	1.31325e-05	0.0124384	0.0009605	99.8923	782.163	0.723761
11065-01C	1.8	85.365	0.00722	0.60872	0.00143	0.00724	3.13493e-05	0.00328	0.000618487	0.000343383	1.23178e-05	0.0105581	0.0019916	99.8802	837.351	1.58299
11065-01D	2	56.195	0.00602	0.36723	0.00138	0.00436	2.35762e-05	0.0016	0.000647169	0.00022823	1.23131e-05	0.0085395	0.0034543	99.8789	897.612	2.66678
11065-01E	2.5	121.796	0.00908	0.74951	0.00137	0.009	3.41996e-05	0.004	0.000629282	0.00071685	1.45673e-05	0.0104672	0.0016457	99.8245	940.632	1.34929
11065-01F	3	206.546	0.01306	1.234	0.00137	0.0148	4.22074e-05	0.00884	0.000687458	0.00117	1.62666e-05	0.0140354	0.001092	99.8306	962.62	0.834778
11065-01G	3.5	263.603	0.01605	1.41732	0.00147	0.01739	4.57112e-05	0.00793	0.000651964	0.00162	1.71644e-05	0.0109673	0.0009017	99.8166	1043.89	0.827941
11065-01H	4	179.07	0.01306	0.89248	0.00147	0.01099	3.29582e-05	0.00719	0.000613448	0.00133	1.62766e-05	0.0157839	0.0013475	99.7789	1105.22	1.37011
11065-01I	5	262.815	0.03502	1.15028	0.00142	0.01444	4.08252e-05	0.00783	0.000628184	0.00247	1.94934e-05	0.0133388	0.0010705	99.7194	1216.32	1.10508
11065-01J	10	152.52	0.01804	0.51048	0.00134	0.00734	2.78986e-05	0.00612	0.00060646	0.00462	2.54406e-05	0.0234801	0.0023293	99.0966	1464.8	2.64663
HW21-2016-QL47: J = 0.004155 ± 0.0000047
11066-01A	1	19.2145	0.00297	0.07021	0.00136	0.00448	2.36191e-05	0.69065	0.00177	0.01917	4.5896e-05	19.2795	0.377134	70.5	1082.95	16.01
11066-01B	1.5	16.9353	0.00269	0.09303	0.00136	0.00116	1.39876e-05	0.05202	0.000740967	0.000519742	1.44432e-05	1.09607	0.0223853	99.1	1024.12	11.52
11066-01C	1.8	14.0036	0.00305	0.06082	0.00145	0.000791307	1.07358e-05	0.02509	0.000668988	0.000365168	1.3122e-05	0.808447	0.028914	99.2	1221.91	21.28
11066-01D	2	9.77461	0.00277	0.03713	0.00145	0.000493389	9.68018e-06	0.01277	0.000667281	0.000287363	1.2315e-05	0.674036	0.0439643	99.1	1344.33	37.2
11066-01E	2.5	18.5277	0.00314	0.06299	0.00134	0.000924369	1.22572e-05	0.02275	0.00069389	0.000817479	1.45722e-05	0.707912	0.0263147	98.7	1448.37	21.3
11066-01F	3	14.6535	0.00305	0.05708	0.00142	0.000926724	1.22576e-05	0.03093	0.000715777	0.00125	1.6271e-05	1.06195	0.0361091	97.5	1304.77	23.28
11066-01G	3.5	12.2368	0.00277	0.04175	0.00134	0.000796017	1.17823e-05	0.03475	0.00072737	0.00138	1.60351e-05	1.63123	0.0626473	96.6	1424.33	31.91
11066-01H	4	11.0191	0.00233	0.03789	0.00133	0.000687683	1.07215e-05	0.04521	0.000661034	0.00115	1.54166e-05	2.33877	0.0887793	96.9	1419.57	34.64
11066-01I	5	20.6533	0.00335	0.06732	0.00141	0.00117	1.29026e-05	0.07661	0.000760219	0.00169	1.71682e-05	2.23045	0.0517359	97.6	1480.06	21.33
11066-01J	10	50.5504	0.00466	0.09683	0.00146	0.002	1.36927e-05	0.11794	0.000816042	0.00572	2.03185e-05	2.38735	0.0396215	96.6	2069.46	18.77
HW21-2016-QL48: J = 0.004163 ± 0.0000150
11067-01A	1	10.6714	0.00264	0.90654	0.0015	0.01141	3.508e-05	0.13466	0.000883704	0.00313	1.9072e-05	0.291138	0.0019706	91.3306	80.1351	0.139457
11067-01B	1.5	2.8065	0.00211	0.27505	0.00142	0.00271	1.76921e-05	0.05232	0.000671149	0.00010234	1.22331e-05	0.372846	0.0051537	99.056	75.4342	0.39693
HW21-2016-QL49: J = 0.004139 ± 0.0000088
11068-01B	1.5	58.2098	0.00632	0.14785	0.00147	0.00231	1.63858e-05	0.04229	0.000891065	0.00345	2.18635e-05	0.560678	0.0130652	98.236	1749.51	11.2211
11068-01C	1.8	37.5116	0.00478	0.09866	0.00143	0.00131	1.29363e-05	0.02482	0.000737687	0.000928482	1.45838e-05	0.492995	0.0163109	99.2662	1722.11	16.2113
11068-01D	2	19.7558	0.00327	0.05442	0.00143	0.000704169	1.07312e-05	0.01684	0.000670929	0.000542565	1.37661e-05	0.606531	0.0289657	99.1868	1670.15	28.8495
11068-01E	2.5	26.4548	0.00329	0.07483	0.00143	0.00103	1.28833e-05	0.02602	0.000737784	0.00089736	1.31513e-05	0.681577	0.0232902	98.995	1639.13	20.6605
11068-01F	3	20.4963	0.00292	0.06329	0.00134	0.000887865	1.17961e-05	0.02108	0.000671467	0.000704401	1.31401e-05	0.652779	0.0249928	98.982	1545.77	22.1743
11068-01G	3.5	18.2373	0.00309	0.0544	0.00133	0.000757158	1.03033e-05	0.0151	0.000670945	0.000347532	1.30167e-05	0.544084	0.0276059	99.4376	1586.97	26.0076
11068-01H	4	20.1122	0.00345	0.06213	0.00135	0.000806615	1.1785e-05	0.01415	0.000656095	0.000238604	1.01088e-05	0.446505	0.0228604	99.6513	1552.37	22.7464
11068-01I	5	30.6264	0.00373	0.09195	0.00135	0.00122	1.39939e-05	0.01881	0.000635538	0.000341308	1.2537e-05	0.40098	0.0147711	99.6721	1582.53	15.5567
HW21-2016-QL50: J = 0.004164 ± 0.0000046
11069-01A	1	3.53534	0.00237	0.33582	0.00126	0.00543	2.39068e-05	0.12254	0.000867009	0.00236	1.61324e-05	0.715186	0.005727	80.3442	63.3614	0.261617
11069-01B	1.5	11.6071	0.00292	1.20088	0.00126	0.01379	4.26337e-05	0.30887	0.00128	0.000584555	1.19809e-05	0.504124	0.0021534	98.7055	71.3053	0.0785334
11069-01C	1.8	11.5379	0.00251	1.3849	0.00116	0.01569	4.46378e-05	0.25772	0.00109	0.000222559	9.61688e-06	0.364748	0.0015681	99.5993	62.1707	0.0552602
11069-01D	2	3.94856	0.00273	0.48874	0.00126	0.00576	2.51291e-05	0.09407	0.000872619	9.42924e-05	9.13676e-06	0.377269	0.0036314	99.4745	60.2457	0.163161
11069-01E	2.5	4.69717	0.00264	0.56333	0.00125	0.00576	2.16585e-05	0.1014	0.000760602	0.000394964	9.70923e-06	0.352811	0.0027602	97.6572	61.0286	0.143028
11069-01F	3	3.86439	0.00239	0.46358	0.00116	0.00565	2.51897e-05	0.11256	0.000854835	0.000615031	1.10495e-05	0.475883	0.0038045	95.4775	59.6746	0.16033
11069-01G	3.5	1.78064	0.00222	0.21489	0.00126	0.0028	1.79152e-05	0.06621	0.000796638	0.000396502	1.11221e-05	0.603894	0.0080805	93.6454	58.2069	0.362552
11069-01H	4	1.01461	0.00233	0.12026	0.00126	0.00159	1.55077e-05	0.04807	0.000806829	0.000331729	1.10849e-05	0.783553	0.015507	90.6124	57.3644	0.642739
HW21-2016-QL52: J = 0.004145 ± 0.0000017
11071-01A	1	1.15798	0.0022	0.13797	0.00117	0.00171	1.20017e-05	0.02589	0.00061969	0.000523798	1.01277e-05	0.367848	0.0093385	86.6697	54.3697	0.495823
11071-01B	1.5	3.36707	0.00228	0.35834	0.00126	0.00399	1.77485e-05	0.07374	0.000769492	0.000404282	1.06528e-05	0.403303	0.0044406	96.5864	67.5876	0.246368
11071-01C	1.8	4.86123	0.00228	0.50211	0.00116	0.00505	2.1587e-05	0.08933	0.000839634	0.000282124	9.84577e-06	0.348696	0.0033757	98.4099	70.89	0.170078
11071-01D	2	3.06183	0.00237	0.33132	0.00136	0.00325	1.6763e-05	0.05688	0.000658133	0.000127082	8.67943e-06	0.336483	0.00413	98.9047	68.0578	0.284446
11071-01E	2.5	2.83697	0.00225	0.32495	0.00126	0.00377	1.98027e-05	0.07173	0.000816819	0.000103741	1.01732e-05	0.432656	0.0052043	99.107	64.4925	0.260014
11071-01F	3	2.17675	0.00225	0.25668	0.00116	0.00306	1.96143e-05	0.04615	0.00071752	0.000186426	1.0115e-05	0.352379	0.0057057	97.6096	61.7435	0.29481
11071-01G	3.5	1.27887	0.00211	0.14696	0.00125	0.00177	1.51461e-05	0.02015	0.000676131	0.000166857	1.01141e-05	0.268762	0.0093043	96.2282	62.4483	0.555011
11071-01H	4	1.87688	0.00202	0.21869	0.00116	0.00262	1.75221e-05	0.02569	0.00070056	0.000295604	1.01199e-05	0.230275	0.0063965	95.4047	61.0841	0.341254
11071-01I	5	1.63975	0.00247	0.18236	0.00126	0.00225	1.63394e-05	0.01754	0.000631535	0.000465551	1.10788e-05	0.188516	0.0069117	91.6067	61.4421	0.449844
HW21-2016-QL53: J = 0.004138 ± 0.0000024
11072-01A	1	4.54077	0.00255	0.37229	0.00126	0.00451	2.25057e-05	0.11835	0.000910814	0.000527004	1.01932e-05	0.623097	0.0052391	96.7402	87.2582	0.298849
11072-01B	1.5	3.67459	0.0022	0.41149	0.00117	0.00464	2.58959e-05	0.07177	0.000748707	0.000130714	9.231e-06	0.341854	0.0036957	99.0909	65.8179	0.193853
11072-01C	1.8	1.23586	0.00216	0.14678	0.00117	0.00179	1.40939e-05	0.03644	0.00068321	5.70576e-05	9.228e-06	0.486643	0.0099114	98.8542	61.9776	0.51581
11072-01D	2	0.53982	0.00225	0.06114	0.00117	0.00066649	1.00846e-05	0.01455	0.000627848	7.50047e-05	9.25838e-06	0.466492	0.0220141	96.0624	63.1389	1.26087
11072-01E	2.5	0.96675	0.0022	0.1088	0.00116	0.00117	1.11803e-05	0.02739	0.000711674	0.000351682	9.21293e-06	0.493392	0.0138562	89.3596	59.1731	0.664234
11072-01F	3	0.5832	0.002	0.06162	0.00126	0.00070469	9.30591e-06	0.01741	0.000626089	0.000225611	1.02066e-05	0.553777	0.0228985	88.6835	62.4899	1.32731
11072-01G	3.5	0.57292	0.00216	0.05249	0.00126	0.000719477	9.23188e-06	0.02083	0.000705356	0.000323672	1.01824e-05	0.777727	0.0323014	83.4191	67.7022	1.68095
HW21-2016-QL54: J = 0.004143 ± 0.0000020
11073-01A	1	3.83288	0.00216	0.3718	0.00116	0.00402	1.96987e-05	0.11103	0.000854409	0.000872433	1.17068e-05	0.585323	0.0048627	93.4307	71.6218	0.234318
11073-01B	1.5	4.47817	0.0023	0.50799	0.00126	0.00488	2.17083e-05	0.07826	0.000800251	0.000153156	9.61987e-06	0.301974	0.0031771	99.1137	65.0808	0.167182
11073-01C	1.8	2.39219	0.00247	0.29504	0.00116	0.00298	1.78676e-05	0.04421	0.000610796	4.77883e-05	9.12483e-06	0.293667	0.0042195	99.5467	60.1991	0.250789
11073-01D	2	1.0038	0.00216	0.12582	0.00116	0.00129	1.1962e-05	0.01569	0.000559686	7.23393e-06	8.79622e-06	0.244359	0.0090072	99.9057	59.4604	0.576666
11073-01E	2.5	1.06372	0.00225	0.12761	0.00126	0.00129	1.10494e-05	0.01139	0.000597814	5.10559e-05	9.59898e-06	0.174903	0.0093436	98.6487	61.3119	0.631771
11073-01F	3	0.91607	0.00222	0.10689	0.00126	0.00128	1.29186e-05	0.01018	0.000610809	0.000179472	9.23334e-06	0.186752	0.011415	94.2373	60.2329	0.74092
11073-01G	3.5	0.57367	0.00214	0.06572	0.00117	0.00080897	1.07355e-05	0.00605	0.000610412	0.000146275	9.23192e-06	0.180571	0.0184837	92.4695	60.1978	1.12093
11073-01H	4	0.45942	0.00208	0.05089	0.00126	0.000635872	1.02472e-05	0.00326	0.000691776	0.000137975	9.23123e-06	0.1257	0.0268234	91.0885	61.3064	1.57644
Values used in the reduction of the argon isotopic data and 40Ar/39Ar age calculations.
Value	Reference
Fish Canyon sanidine (FCs) age = 28.201 Ma	65
Nucleogenic production ratios:
(36Ar/37Ar)Ca 2.646 ± 0.008 x 10-4	80
(39Ar/37Ar)Ca 6.95 ± 0.09 x 10-4	80
(38Ar/37Ar)Ca 0.196 ± 0.00816 x 10-4	80
(40Ar/39Ar)K 7.3 ± 0.92 x 10-4	80
(38Ar/39Ar)K 1.22 ± 0.0027 x 10-2	80
(36Ar/38Ar)Cl 3.2 x 102	80
37Ar/39Ar to Ca/K 1.96	80
Isotopic constants and decay rates:
λ(40Kε)/yr 5.8 ± 0.07 x 10-11	81
λ(40Kβ-)/yr 4.884 ± 0.0495 x 10-10	81
λ(40Ktotal)/yr 5.464 ± 0.107 x 10-10	81
λ(37Ar)/d 1.975 x 10-2
λ(39Ar)/d 7.068 x 10-6
λ(36Cl)/d 6.308 x 10-9
(40Ar/36Ar)Atm 298.56 ± 0.31	82
(40Ar/38Ar)Atm 1583.9 ± 2	82
40K/KTotal 0.01167

## Sheet: PlotDat2
Source sheet	Table	0.2	58.9286	1	59.8477	0.122978	42	55.2151	0.168322	0.85	59.7247
Plot name	Average2	44.8	58.9286	2	59.8476	0.407715	43	54.2325	1.56599	1.15	59.7247
Plot Type	15			3	59.7105	0.0487434	44	52.4676	1.56079	1.15	59.9707
1st free col	11			4	59.5079	0.221331	IsoLine	IsoLine	IsoLine	0.85	59.9707
Sigma Level	1			5	59.5047	0.458241				0.85	59.7247
Absolute Errs	TRUE			6	59.4604	1.15333				ErrBox	ErrBox
Symbol Type	1			7	59.2133	0.109954				1.85	59.4398
Inverse Plot	FALSE			8	59.1844	0.210351				2.15	59.4398
Color Plot	TRUE			9	59.1731	1.32847				2.15	60.2553
3D plot	FALSE			10	59.1619	0.153742				1.85	60.2553
Linear	FALSE			11	59.1151	0.431155				1.85	59.4398
Data Range	V25:W68			12	58.9921	0.596679				ErrBox	ErrBox
Filled Symbols	TRUE			13	58.8238	0.622806				2.85	59.6618
ConcAge	FALSE			14	58.7881	1.40857				3.15	59.6618
ConcSwap	FALSE			15	58.7731	0.0994802				3.15	59.7593
1st Symbol-row	1			16	58.7636	0.113025				2.85	59.7593
				17	58.7296	0.416374				2.85	59.6618
				18	58.662	0.851504				ErrBox	ErrBox
				19	58.5963	0.702452				3.85	59.2866
				20	58.5158	0.0712966				4.15	59.2866
				21	58.5119	1.0068				4.15	59.7292
				22	58.4641	0.166768				3.85	59.7292
				23	58.36	0.237112				3.85	59.2866
				24	58.3026	0.190087				ErrBox	ErrBox
				25	58.2395	0.200416				4.85	59.0465
				26	58.1669	0.324585				5.15	59.0465
				27	57.9977	0.852125				5.15	59.963
				28	57.9577	0.203755				4.85	59.963
				29	57.9039	2.65961				4.85	59.0465
				30	57.8461	1.99765				ErrBox	ErrBox
				31	57.801	0.434919				5.85	58.3071
				32	57.7447	0.966413				6.15	58.3071
				33	57.3949	1.24908				6.15	60.6137
				34	57.3714	0.270695				5.85	60.6137
				35	57.3514	0.988361				5.85	58.3071
				36	57.2663	2.31428				ErrBox	ErrBox
				37	56.7647	0.120418				6.85	59.1034
				38	56.6861	0.217222				7.15	59.1034
				39	56.5684	0.808949				7.15	59.3233
				40	56.196	0.493848				6.85	59.3233
				41	56.0507	1.35222				6.85	59.1034
				IsoLine	IsoLine	IsoLine	IsoLine			ErrBox	ErrBox
										7.85	58.9741
										8.15	58.9741
										8.15	59.3948
										7.85	59.3948
										7.85	58.9741
										ErrBox	ErrBox
										8.85	57.8446
										9.15	57.8446
										9.15	60.5016
										8.85	60.5016
										8.85	57.8446
										ErrBox	ErrBox
										9.85	59.0082
										10.15	59.0082
										10.15	59.3156
										9.85	59.3156
										9.85	59.0082
										ErrBox	ErrBox
										10.85	58.684
										11.15	58.684
										11.15	59.5463
										10.85	59.5463
										10.85	58.684
										ErrBox	ErrBox
										11.85	58.3954
										12.15	58.3954
										12.15	59.5888
										11.85	59.5888
										11.85	58.3954
										ErrBox	ErrBox
										12.85	58.201
										13.15	58.201
										13.15	59.4466
										12.85	59.4466
										12.85	58.201
										ErrBox	ErrBox
										13.85	57.3795
										14.15	57.3795
										14.15	60.1967
										13.85	60.1967
										13.85	57.3795
										ErrBox	ErrBox
										14.85	58.6736
										15.15	58.6736
										15.15	58.8726
										14.85	58.8726
										14.85	58.6736
										ErrBox	ErrBox
										15.85	58.6506
										16.15	58.6506
										16.15	58.8766
										15.85	58.8766
										15.85	58.6506
										ErrBox	ErrBox
										16.85	58.3132
										17.15	58.3132
										17.15	59.1459
										16.85	59.1459
										16.85	58.3132
										ErrBox	ErrBox
										17.85	57.8105
										18.15	57.8105
										18.15	59.5135
										17.85	59.5135
										17.85	57.8105
										ErrBox	ErrBox
										18.85	57.8939
										19.15	57.8939
										19.15	59.2988
										18.85	59.2988
										18.85	57.8939
										ErrBox	ErrBox
										19.85	58.4445
										20.15	58.4445
										20.15	58.5871
										19.85	58.5871
										19.85	58.4445
										ErrBox	ErrBox
										20.85	57.5051
										21.15	57.5051
										21.15	59.5187
										20.85	59.5187
										20.85	57.5051
										ErrBox	ErrBox
										21.85	58.2974
										22.15	58.2974
										22.15	58.6309
										21.85	58.6309
										21.85	58.2974
										ErrBox	ErrBox
										22.85	58.1229
										23.15	58.1229
										23.15	58.5971
										22.85	58.5971
										22.85	58.1229
										ErrBox	ErrBox
										23.85	58.1125
										24.15	58.1125
										24.15	58.4927
										23.85	58.4927
										23.85	58.1125
										ErrBox	ErrBox
										24.85	58.0391
										25.15	58.0391
										25.15	58.4399
										24.85	58.4399
										24.85	58.0391
										ErrBox	ErrBox
										25.85	57.8423
										26.15	57.8423
										26.15	58.4914
										25.85	58.4914
										25.85	57.8423
										ErrBox	ErrBox
										26.85	57.1456
										27.15	57.1456
										27.15	58.8498
										26.85	58.8498
										26.85	57.1456
										ErrBox	ErrBox
										27.85	57.7539
										28.15	57.7539
										28.15	58.1614
										27.85	58.1614
										27.85	57.7539
										ErrBox	ErrBox
										28.85	55.2443
										29.15	55.2443
										29.15	60.5635
										28.85	60.5635
										28.85	55.2443
										ErrBox	ErrBox
										29.85	55.8485
										30.15	55.8485
										30.15	59.8438
										29.85	59.8438
										29.85	55.8485
										ErrBox	ErrBox
										30.85	57.3661
										31.15	57.3661
										31.15	58.2359
										30.85	58.2359
										30.85	57.3661
										ErrBox	ErrBox
										31.85	56.7782
										32.15	56.7782
										32.15	58.7111
										31.85	58.7111
										31.85	56.7782
										ErrBox	ErrBox
										32.85	56.1458
										33.15	56.1458
										33.15	58.6439
										32.85	58.6439
										32.85	56.1458
										ErrBox	ErrBox
										33.85	57.1007
										34.15	57.1007
										34.15	57.6421
										33.85	57.6421
										33.85	57.1007
										ErrBox	ErrBox
										34.85	56.363
										35.15	56.363
										35.15	58.3398
										34.85	58.3398
										34.85	56.363
										ErrBox	ErrBox
										35.85	54.952
										36.15	54.952
										36.15	59.5806
										35.85	59.5806
										35.85	54.952
										ErrBox	ErrBox
										36.85	56.6443
										37.15	56.6443
										37.15	56.8852
										36.85	56.8852
										36.85	56.6443
										ErrBox	ErrBox
										37.85	56.4689
										38.15	56.4689
										38.15	56.9033
										37.85	56.9033
										37.85	56.4689
										ErrBox	ErrBox
										38.85	55.7594
										39.15	55.7594
										39.15	57.3773
										38.85	57.3773
										38.85	55.7594
										ErrBox	ErrBox
										39.85	55.7022
										40.15	55.7022
										40.15	56.6899
										39.85	56.6899
										39.85	55.7022
										ErrBox	ErrBox
										40.85	54.6984
										41.15	54.6984
										41.15	57.4029
										40.85	57.4029
										40.85	54.6984
										ErrBox	ErrBox
										41.85	55.0468
										42.15	55.0468
										42.15	55.3834
										41.85	55.3834
										41.85	55.0468
										ErrBox	ErrBox
										42.85	52.6665
										43.15	52.6665
										43.15	55.7985
										42.85	55.7985
										42.85	52.6665
										ErrBox	ErrBox
										43.85	50.9069
										44.15	50.9069
										44.15	54.0284
										43.85	54.0284
										43.85	50.9069
										ErrBox	ErrBox

## Sheet: PlotDat3
Source sheet	Table	50	7.83439e-05	52.4	0	50	0
Plot name	ProbDens3	50.006	8.02695e-05	53	0	61.994	0
Plot Type	16	50.012	8.22376e-05	53	1
1st free col	9	50.018	8.42489e-05	52.4	1
Sigma Level	1	50.024	8.63043e-05	52.4	0
Absolute Errs	TRUE	50.03	8.84047e-05	ErrBox	ErrBox
Symbol Type	1	50.036	9.05508e-05	54.2	0
Inverse Plot	FALSE	50.042	9.27435e-05	54.8	0
Color Plot	TRUE	50.048	9.49837e-05	54.8	1
3D plot	FALSE	50.054	9.72723e-05	54.2	1
Linear	FALSE	50.06	9.96101e-05	54.2	0
Data Range	V25:W68	50.066	0.000101998	ErrBox	ErrBox
Filled Symbols	FALSE	50.072	0.000104437	54.8	0
ConcAge	FALSE	50.078	0.000106928	55.4	0
ConcSwap	FALSE	50.084	0.000109472	55.4	1
1st Symbol-row	1	50.09	0.00011207	54.8	1
		50.096	0.000114723	54.8	0
		50.102	0.000117432	ErrBox	ErrBox
		50.108	0.000120197	56	0
		50.114	0.00012302	56.6	0
		50.12	0.000125903	56.6	3
		50.126	0.000128845	56	3
		50.132	0.000131848	56	0
		50.138	0.000134913	ErrBox	ErrBox
		50.144	0.000138041	56.6	0
		50.15	0.000141233	57.2	0
		50.156	0.000144491	57.2	2
		50.162	0.000147815	56.6	2
		50.168	0.000151207	56.6	0
		50.174	0.000154667	ErrBox	ErrBox
		50.18	0.000158197	57.2	0
		50.186	0.000161798	57.8	0
		50.192	0.000165471	57.8	5
		50.198	0.000169218	57.2	5
		50.204	0.000173039	57.2	0
		50.21	0.000176936	ErrBox	ErrBox
		50.216	0.000180911	57.8	0
		50.222	0.000184986	58.4	0
		50.228	0.00018912	58.4	9
		50.234	0.000193333	57.8	9
		50.24	0.00019763	57.8	0
		50.246	0.000202009	ErrBox	ErrBox
		50.252	0.000206474	58.4	0
		50.258	0.000211025	59	0
		50.264	0.000215663	59	11
		50.27	0.000220391	58.4	11
		50.276	0.000225208	58.4	0
		50.282	0.000230118	ErrBox	ErrBox
		50.288	0.00023512	59	0
		50.294	0.000240217	59.6	0
		50.3	0.00024541	59.6	8
		50.306	0.000250701	59	8
		50.312	0.00025609	59	0
		50.318	0.00026158	ErrBox	ErrBox
		50.324	0.000267171	59.6	0
		50.33	0.000272867	60.2	0
		50.336	0.000278667	60.2	3
		50.342	0.000284573	59.6	3
		50.348	0.000290588	59.6	0
		50.354	0.000296712	ErrBox	ErrBox
		50.36	0.000302947
		50.366	0.000309296
		50.372	0.000315758
		50.378	0.000322337
		50.384	0.000329033
		50.39	0.000335848
		50.396	0.000342784
		50.402	0.000349843
		50.408	0.000357027
		50.414	0.000364336
		50.42	0.000371773
		50.426	0.000379339
		50.432	0.000387036
		50.438	0.000394867
		50.444	0.000402832
		50.45	0.000410933
		50.456	0.000419172
		50.462	0.000427552
		50.468	0.000436073
		50.474	0.000444738
		50.48	0.000453548
		50.486	0.000462505
		50.492	0.000471612
		50.498	0.000480869
		50.504	0.000490279
		50.51	0.000499844
		50.516	0.000509566
		50.522	0.000519445
		50.528	0.000529485
		50.534	0.000539688
		50.54	0.000550054
		50.546	0.000560586
		50.552	0.000571287
		50.558	0.000582157
		50.564	0.000593199
		50.57	0.000604415
		50.576	0.000615806
		50.582	0.000627375
		50.588	0.000639124
		50.594	0.000651055
		50.6	0.000663169
		50.606	0.000675468
		50.612	0.000687955
		50.618	0.000700632
		50.624	0.0007135
		50.63	0.000726562
		50.636	0.000739819
		50.642	0.000753273
		50.648	0.000766927
		50.654	0.000780783
		50.66	0.000794841
		50.666	0.000809106
		50.672	0.000823577
		50.678	0.000838258
		50.684	0.000853151
		50.69	0.000868256
		50.696	0.000883578
		50.702	0.000899116
		50.708	0.000914874
		50.714	0.000930853
		50.72	0.000947055
		50.726	0.000963483
		50.732	0.000980137
		50.738	0.000997021
		50.744	0.00101414
		50.75	0.00103148
		50.756	0.00104907
		50.762	0.00106689
		50.768	0.00108494
		50.774	0.00110324
		50.78	0.00112179
		50.786	0.00114057
		50.792	0.0011596
		50.798	0.00117888
		50.804	0.00119841
		50.81	0.0012182
		50.816	0.00123823
		50.822	0.00125852
		50.828	0.00127907
		50.834	0.00129988
		50.84	0.00132095
		50.846	0.00134228
		50.852	0.00136387
		50.858	0.00138573
		50.864	0.00140786
		50.87	0.00143025
		50.876	0.00145292
		50.882	0.00147586
		50.888	0.00149907
		50.894	0.00152256
		50.9	0.00154633
		50.906	0.00157037
		50.912	0.0015947
		50.918	0.00161931
		50.924	0.0016442
		50.93	0.00166937
		50.936	0.00169483
		50.942	0.00172057
		50.948	0.00174661
		50.954	0.00177293
		50.96	0.00179955
		50.966	0.00182646
		50.972	0.00185366
		50.978	0.00188115
		50.984	0.00190894
		50.99	0.00193703
		50.996	0.00196542
		51.002	0.0019941
		51.008	0.00202308
		51.014	0.00205237
		51.02	0.00208195
		51.026	0.00211184
		51.032	0.00214203
		51.038	0.00217253
		51.044	0.00220333
		51.05	0.00223444
		51.056	0.00226585
		51.062	0.00229757
		51.068	0.00232959
		51.074	0.00236193
		51.08	0.00239457
		51.086	0.00242752
		51.092	0.00246078
		51.098	0.00249435
		51.104	0.00252823
		51.11	0.00256242
		51.116	0.00259691
		51.122	0.00263172
		51.128	0.00266684
		51.134	0.00270227
		51.14	0.00273801
		51.146	0.00277406
		51.152	0.00281042
		51.158	0.00284709
		51.164	0.00288407
		51.17	0.00292135
		51.176	0.00295895
		51.182	0.00299686
		51.188	0.00303507
		51.194	0.00307359
		51.2	0.00311242
		51.206	0.00315155
		51.212	0.00319099
		51.218	0.00323073
		51.224	0.00327078
		51.23	0.00331115
		51.236	0.00335181
		51.242	0.00339276
		51.248	0.00343401
		51.254	0.00347556
		51.26	0.00351741
		51.266	0.00355956
		51.272	0.003602
		51.278	0.00364473
		51.284	0.00368775
		51.29	0.00373107
		51.296	0.00377467
		51.302	0.00381856
		51.308	0.00386274
		51.314	0.0039072
		51.32	0.00395194
		51.326	0.00399695
		51.332	0.00404225
		51.338	0.00408782
		51.344	0.00413367
		51.35	0.00417979
		51.356	0.00422617
		51.362	0.00427282
		51.368	0.00431974
		51.374	0.00436691
		51.38	0.00441435
		51.386	0.00446204
		51.392	0.00450998
		51.398	0.00455818
		51.404	0.00460662
		51.41	0.00465531
		51.416	0.00470424
		51.422	0.00475341
		51.428	0.00480283
		51.434	0.00485247
		51.44	0.00490233
		51.446	0.00495242
		51.452	0.00500274
		51.458	0.00505327
		51.464	0.00510402
		51.47	0.00515497
		51.476	0.00520614
		51.482	0.00525751
		51.488	0.00530908
		51.494	0.00536085
		51.5	0.00541281
		51.506	0.00546496
		51.512	0.00551729
		51.518	0.0055698
		51.524	0.00562249
		51.53	0.00567535
		51.536	0.00572838
		51.542	0.00578157
		51.548	0.00583491
		51.554	0.00588842
		51.56	0.00594207
		51.566	0.00599587
		51.572	0.0060498
		51.578	0.00610387
		51.584	0.00615807
		51.59	0.0062124
		51.596	0.00626685
		51.602	0.00632141
		51.608	0.00637608
		51.614	0.00643086
		51.62	0.00648574
		51.626	0.00654072
		51.632	0.00659578
		51.638	0.00665093
		51.644	0.00670615
		51.65	0.00676145
		51.656	0.00681682
		51.662	0.00687225
		51.668	0.00692774
		51.674	0.00698328
		51.68	0.00703886
		51.686	0.00709448
		51.692	0.00715014
		51.698	0.00720583
		51.704	0.00726154
		51.71	0.00731727
		51.716	0.007373
		51.722	0.00742875
		51.728	0.00748449
		51.734	0.00754023
		51.74	0.00759595
		51.746	0.00765165
		51.752	0.00770733
		51.758	0.00776298
		51.764	0.00781859
		51.77	0.00787416
		51.776	0.00792968
		51.782	0.00798514
		51.788	0.00804054
		51.794	0.00809587
		51.8	0.00815113
		51.806	0.00820631
		51.812	0.0082614
		51.818	0.0083164
		51.824	0.0083713
		51.83	0.0084261
		51.836	0.00848078
		51.842	0.00853534
		51.848	0.00858978
		51.854	0.00864409
		51.86	0.00869827
		51.866	0.0087523
		51.872	0.00880618
		51.878	0.0088599
		51.884	0.00891347
		51.89	0.00896686
		51.896	0.00902008
		51.902	0.00907312
		51.908	0.00912598
		51.914	0.00917864
		51.92	0.0092311
		51.926	0.00928336
		51.932	0.0093354
		51.938	0.00938723
		51.944	0.00943883
		51.95	0.00949021
		51.956	0.00954135
		51.962	0.00959224
		51.968	0.00964289
		51.974	0.00969329
		51.98	0.00974343
		51.986	0.0097933
		51.992	0.0098429
		51.998	0.00989222
		52.004	0.00994126
		52.01	0.00999002
		52.016	0.0100385
		52.022	0.0100866
		52.028	0.0101345
		52.034	0.010182
		52.04	0.0102293
		52.046	0.0102762
		52.052	0.0103228
		52.058	0.010369
		52.064	0.0104149
		52.07	0.0104605
		52.076	0.0105057
		52.082	0.0105506
		52.088	0.0105951
		52.094	0.0106393
		52.1	0.0106831
		52.106	0.0107265
		52.112	0.0107695
		52.118	0.0108122
		52.124	0.0108545
		52.13	0.0108963
		52.136	0.0109378
		52.142	0.0109789
		52.148	0.0110196
		52.154	0.0110599
		52.16	0.0110998
		52.166	0.0111393
		52.172	0.0111783
		52.178	0.011217
		52.184	0.0112552
		52.19	0.0112929
		52.196	0.0113303
		52.202	0.0113672
		52.208	0.0114037
		52.214	0.0114397
		52.22	0.0114753
		52.226	0.0115105
		52.232	0.0115452
		52.238	0.0115794
		52.244	0.0116132
		52.25	0.0116465
		52.256	0.0116794
		52.262	0.0117118
		52.268	0.0117437
		52.274	0.0117752
		52.28	0.0118062
		52.286	0.0118368
		52.292	0.0118669
		52.298	0.0118965
		52.304	0.0119256
		52.31	0.0119542
		52.316	0.0119824
		52.322	0.0120101
		52.328	0.0120373
		52.334	0.012064
		52.34	0.0120903
		52.346	0.0121161
		52.352	0.0121414
		52.358	0.0121662
		52.364	0.0121905
		52.37	0.0122143
		52.376	0.0122377
		52.382	0.0122606
		52.388	0.012283
		52.394	0.0123049
		52.4	0.0123263
		52.406	0.0123473
		52.412	0.0123677
		52.418	0.0123877
		52.424	0.0124072
		52.43	0.0124263
		52.436	0.0124448
		52.442	0.0124629
		52.448	0.0124805
		52.454	0.0124976
		52.46	0.0125143
		52.466	0.0125305
		52.472	0.0125462
		52.478	0.0125615
		52.484	0.0125763
		52.49	0.0125906
		52.496	0.0126045
		52.502	0.0126179
		52.508	0.0126309
		52.514	0.0126434
		52.52	0.0126555
		52.526	0.0126671
		52.532	0.0126783
		52.538	0.012689
		52.544	0.0126993
		52.55	0.0127092
		52.556	0.0127186
		52.562	0.0127276
		52.568	0.0127363
		52.574	0.0127444
		52.58	0.0127522
		52.586	0.0127595
		52.592	0.0127665
		52.598	0.012773
		52.604	0.0127792
		52.61	0.0127849
		52.616	0.0127903
		52.622	0.0127953
		52.628	0.0127998
		52.634	0.0128041
		52.64	0.0128079
		52.646	0.0128114
		52.652	0.0128145
		52.658	0.0128173
		52.664	0.0128197
		52.67	0.0128218
		52.676	0.0128235
		52.682	0.0128249
		52.688	0.0128259
		52.694	0.0128267
		52.7	0.0128271
		52.706	0.0128272
		52.712	0.012827
		52.718	0.0128265
		52.724	0.0128257
		52.73	0.0128246
		52.736	0.0128233
		52.742	0.0128216
		52.748	0.0128197
		52.754	0.0128175
		52.76	0.012815
		52.766	0.0128123
		52.772	0.0128094
		52.778	0.0128062
		52.784	0.0128028
		52.79	0.0127992
		52.796	0.0127953
		52.802	0.0127912
		52.808	0.0127869
		52.814	0.0127824
		52.82	0.0127777
		52.826	0.0127728
		52.832	0.0127678
		52.838	0.0127625
		52.844	0.0127571
		52.85	0.0127516
		52.856	0.0127458
		52.862	0.0127399
		52.868	0.0127339
		52.874	0.0127278
		52.88	0.0127215
		52.886	0.0127151
		52.892	0.0127085
		52.898	0.0127019
		52.904	0.0126952
		52.91	0.0126883
		52.916	0.0126814
		52.922	0.0126744
		52.928	0.0126673
		52.934	0.0126601
		52.94	0.0126529
		52.946	0.0126456
		52.952	0.0126383
		52.958	0.0126309
		52.964	0.0126235
		52.97	0.0126161
		52.976	0.0126086
		52.982	0.0126011
		52.988	0.0125936
		52.994	0.0125861
		53	0.0125786
		53.006	0.0125711
		53.012	0.0125636
		53.018	0.0125561
		53.024	0.0125487
		53.03	0.0125413
		53.036	0.0125339
		53.042	0.0125265
		53.048	0.0125193
		53.054	0.012512
		53.06	0.0125048
		53.066	0.0124977
		53.072	0.0124907
		53.078	0.0124837
		53.084	0.0124768
		53.09	0.01247
		53.096	0.0124633
		53.102	0.0124566
		53.108	0.0124501
		53.114	0.0124437
		53.12	0.0124374
		53.126	0.0124312
		53.132	0.0124251
		53.138	0.0124192
		53.144	0.0124134
		53.15	0.0124077
		53.156	0.0124021
		53.162	0.0123967
		53.168	0.0123915
		53.174	0.0123863
		53.18	0.0123814
		53.186	0.0123766
		53.192	0.0123719
		53.198	0.0123675
		53.204	0.0123631
		53.21	0.012359
		53.216	0.012355
		53.222	0.0123512
		53.228	0.0123476
		53.234	0.0123442
		53.24	0.012341
		53.246	0.0123379
		53.252	0.012335
		53.258	0.0123324
		53.264	0.0123299
		53.27	0.0123276
		53.276	0.0123255
		53.282	0.0123237
		53.288	0.012322
		53.294	0.0123205
		53.3	0.0123193
		53.306	0.0123182
		53.312	0.0123174
		53.318	0.0123167
		53.324	0.0123163
		53.33	0.0123161
		53.336	0.0123161
		53.342	0.0123163
		53.348	0.0123167
		53.354	0.0123174
		53.36	0.0123183
		53.366	0.0123193
		53.372	0.0123206
		53.378	0.0123221
		53.384	0.0123239
		53.39	0.0123258
		53.396	0.012328
		53.402	0.0123303
		53.408	0.0123329
		53.414	0.0123357
		53.42	0.0123387
		53.426	0.012342
		53.432	0.0123454
		53.438	0.012349
		53.444	0.0123529
		53.45	0.0123569
		53.456	0.0123612
		53.462	0.0123657
		53.468	0.0123703
		53.474	0.0123752
		53.48	0.0123803
		53.486	0.0123855
		53.492	0.012391
		53.498	0.0123966
		53.504	0.0124024
		53.51	0.0124085
		53.516	0.0124147
		53.522	0.012421
		53.528	0.0124276
		53.534	0.0124343
		53.54	0.0124412
		53.546	0.0124483
		53.552	0.0124556
		53.558	0.012463
		53.564	0.0124705
		53.57	0.0124782
		53.576	0.0124861
		53.582	0.0124941
		53.588	0.0125023
		53.594	0.0125106
		53.6	0.012519
		53.606	0.0125276
		53.612	0.0125363
		53.618	0.0125451
		53.624	0.012554
		53.63	0.0125631
		53.636	0.0125723
		53.642	0.0125816
		53.648	0.0125909
		53.654	0.0126004
		53.66	0.01261
		53.666	0.0126197
		53.672	0.0126294
		53.678	0.0126392
		53.684	0.0126491
		53.69	0.0126591
		53.696	0.0126691
		53.702	0.0126793
		53.708	0.0126894
		53.714	0.0126996
		53.72	0.0127099
		53.726	0.0127202
		53.732	0.0127305
		53.738	0.0127409
		53.744	0.0127512
		53.75	0.0127617
		53.756	0.0127721
		53.762	0.0127825
		53.768	0.0127929
		53.774	0.0128034
		53.78	0.0128138
		53.786	0.0128242
		53.792	0.0128347
		53.798	0.012845
		53.804	0.0128554
		53.81	0.0128657
		53.816	0.012876
		53.822	0.0128863
		53.828	0.0128965
		53.834	0.0129067
		53.84	0.0129168
		53.846	0.0129268
		53.852	0.0129368
		53.858	0.0129467
		53.864	0.0129565
		53.87	0.0129663
		53.876	0.0129759
		53.882	0.0129855
		53.888	0.012995
		53.894	0.0130044
		53.9	0.0130136
		53.906	0.0130228
		53.912	0.0130318
		53.918	0.0130408
		53.924	0.0130496
		53.93	0.0130582
		53.936	0.0130668
		53.942	0.0130752
		53.948	0.0130835
		53.954	0.0130916
		53.96	0.0130996
		53.966	0.0131074
		53.972	0.0131151
		53.978	0.0131226
		53.984	0.0131299
		53.99	0.0131371
		53.996	0.0131441
		54.002	0.013151
		54.008	0.0131576
		54.014	0.0131641
		54.02	0.0131704
		54.026	0.0131765
		54.032	0.0131824
		54.038	0.0131881
		54.044	0.0131936
		54.05	0.013199
		54.056	0.0132041
		54.062	0.013209
		54.068	0.0132137
		54.074	0.0132182
		54.08	0.0132225
		54.086	0.0132266
		54.092	0.0132305
		54.098	0.0132342
		54.104	0.0132376
		54.11	0.0132408
		54.116	0.0132438
		54.122	0.0132466
		54.128	0.0132491
		54.134	0.0132515
		54.14	0.0132536
		54.146	0.0132555
		54.152	0.0132571
		54.158	0.0132586
		54.164	0.0132598
		54.17	0.0132608
		54.176	0.0132615
		54.182	0.0132621
		54.188	0.0132624
		54.194	0.0132624
		54.2	0.0132623
		54.206	0.0132619
		54.212	0.0132613
		54.218	0.0132605
		54.224	0.0132595
		54.23	0.0132582
		54.236	0.0132567
		54.242	0.013255
		54.248	0.0132531
		54.254	0.013251
		54.26	0.0132487
		54.266	0.0132461
		54.272	0.0132434
		54.278	0.0132404
		54.284	0.0132373
		54.29	0.0132339
		54.296	0.0132303
		54.302	0.0132266
		54.308	0.0132227
		54.314	0.0132185
		54.32	0.0132142
		54.326	0.0132097
		54.332	0.0132051
		54.338	0.0132002
		54.344	0.0131952
		54.35	0.0131901
		54.356	0.0131848
		54.362	0.0131793
		54.368	0.0131736
		54.374	0.0131679
		54.38	0.0131619
		54.386	0.0131559
		54.392	0.0131497
		54.398	0.0131434
		54.404	0.013137
		54.41	0.0131304
		54.416	0.0131238
		54.422	0.013117
		54.428	0.0131101
		54.434	0.0131032
		54.44	0.0130962
		54.446	0.0130891
		54.452	0.0130819
		54.458	0.0130746
		54.464	0.0130673
		54.47	0.01306
		54.476	0.0130526
		54.482	0.0130451
		54.488	0.0130377
		54.494	0.0130302
		54.5	0.0130227
		54.506	0.0130151
		54.512	0.0130076
		54.518	0.0130001
		54.524	0.0129926
		54.53	0.0129851
		54.536	0.0129777
		54.542	0.0129702
		54.548	0.0129629
		54.554	0.0129555
		54.56	0.0129483
		54.566	0.0129411
		54.572	0.012934
		54.578	0.012927
		54.584	0.01292
		54.59	0.0129132
		54.596	0.0129065
		54.602	0.0128999
		54.608	0.0128934
		54.614	0.0128871
		54.62	0.0128809
		54.626	0.0128749
		54.632	0.0128691
		54.638	0.0128634
		54.644	0.0128579
		54.65	0.0128526
		54.656	0.0128475
		54.662	0.0128426
		54.668	0.0128379
		54.674	0.0128335
		54.68	0.0128293
		54.686	0.0128253
		54.692	0.0128216
		54.698	0.0128182
		54.704	0.012815
		54.71	0.0128121
		54.716	0.0128095
		54.722	0.0128072
		54.728	0.0128053
		54.734	0.0128036
		54.74	0.0128023
		54.746	0.0128013
		54.752	0.0128007
		54.758	0.0128005
		54.764	0.0128006
		54.77	0.0128011
		54.776	0.012802
		54.782	0.0128033
		54.788	0.012805
		54.794	0.0128072
		54.8	0.0128099
		54.806	0.012813
		54.812	0.0128167
		54.818	0.012821
		54.824	0.0128258
		54.83	0.0128314
		54.836	0.0128378
		54.842	0.0128451
		54.848	0.0128534
		54.854	0.0128629
		54.86	0.012874
		54.866	0.0128868
		54.872	0.0129017
		54.878	0.0129194
		54.884	0.0129402
		54.89	0.0129651
		54.896	0.012995
		54.902	0.0130309
		54.908	0.0130744
		54.914	0.0131272
		54.92	0.0131913
		54.926	0.0132693
		54.932	0.0133642
		54.938	0.0134794
		54.944	0.0136192
		54.95	0.0137882
		54.956	0.0139923
		54.962	0.0142376
		54.968	0.0145315
		54.974	0.0148822
		54.98	0.0152987
		54.986	0.0157913
		54.992	0.016371
		54.998	0.0170497
		55.004	0.0178403
		55.01	0.0187563
		55.016	0.0198119
		55.022	0.0210215
		55.028	0.0223997
		55.034	0.0239609
		55.04	0.0257191
		55.046	0.0276871
		55.052	0.0298767
		55.058	0.0322976
		55.064	0.0349572
		55.07	0.0378603
		55.076	0.0410082
		55.082	0.0443985
		55.088	0.0480245
		55.094	0.0518752
		55.1	0.0559344
		55.106	0.0601812
		55.112	0.0645892
		55.118	0.0691271
		55.124	0.0737587
		55.13	0.0784433
		55.136	0.0831358
		55.142	0.087788
		55.148	0.0923487
		55.154	0.0967652
		55.16	0.100984
		55.166	0.104951
		55.172	0.108614
		55.178	0.111925
		55.184	0.114837
		55.19	0.117308
		55.196	0.119304
		55.202	0.120795
		55.208	0.12176
		55.214	0.122186
		55.22	0.122065
		55.226	0.121401
		55.232	0.120205
		55.238	0.118496
		55.244	0.1163
		55.25	0.113649
		55.256	0.110585
		55.262	0.10715
		55.268	0.103393
		55.274	0.0993652
		55.28	0.0951201
		55.286	0.0907113
		55.292	0.086192
		55.298	0.0816142
		55.304	0.0770274
		55.31	0.0724778
		55.316	0.0680079
		55.322	0.0636557
		55.328	0.0594544
		55.334	0.0554321
		55.34	0.051612
		55.346	0.048012
		55.352	0.0446451
		55.358	0.0415195
		55.364	0.0386393
		55.37	0.0360045
		55.376	0.0336117
		55.382	0.0314544
		55.388	0.0295238
		55.394	0.0278089
		55.4	0.0262973
		55.406	0.0249755
		55.412	0.0238292
		55.418	0.0228441
		55.424	0.0220057
		55.43	0.0212997
		55.436	0.0207126
		55.442	0.0202312
		55.448	0.0198435
		55.454	0.0195381
		55.46	0.0193047
		55.466	0.019134
		55.472	0.0190175
		55.478	0.0189477
		55.484	0.0189181
		55.49	0.0189229
		55.496	0.0189573
		55.502	0.019017
		55.508	0.0190984
		55.514	0.0191984
		55.52	0.0193147
		55.526	0.019445
		55.532	0.0195878
		55.538	0.0197417
		55.544	0.0199057
		55.55	0.0200788
		55.556	0.0202605
		55.562	0.0204504
		55.568	0.0206481
		55.574	0.0208533
		55.58	0.021066
		55.586	0.0212861
		55.592	0.0215137
		55.598	0.0217488
		55.604	0.0219914
		55.61	0.0222418
		55.616	0.0225
		55.622	0.0227663
		55.628	0.0230408
		55.634	0.0233237
		55.64	0.0236152
		55.646	0.0239154
		55.652	0.0242247
		55.658	0.0245432
		55.664	0.0248711
		55.67	0.0252087
		55.676	0.025556
		55.682	0.0259133
		55.688	0.0262809
		55.694	0.0266588
		55.7	0.0270472
		55.706	0.0274464
		55.712	0.0278565
		55.718	0.0282776
		55.724	0.0287099
		55.73	0.0291535
		55.736	0.0296086
		55.742	0.0300751
		55.748	0.0305533
		55.754	0.0310433
		55.76	0.0315449
		55.766	0.0320585
		55.772	0.0325838
		55.778	0.033121
		55.784	0.0336701
		55.79	0.034231
		55.796	0.0348037
		55.802	0.0353882
		55.808	0.0359843
		55.814	0.0365919
		55.82	0.037211
		55.826	0.0378413
		55.832	0.0384828
		55.838	0.0391351
		55.844	0.0397981
		55.85	0.0404715
		55.856	0.0411552
		55.862	0.0418487
		55.868	0.0425517
		55.874	0.043264
		55.88	0.0439851
		55.886	0.0447147
		55.892	0.0454523
		55.898	0.0461975
		55.904	0.0469498
		55.91	0.0477088
		55.916	0.0484739
		55.922	0.0492446
		55.928	0.0500204
		55.934	0.0508006
		55.94	0.0515847
		55.946	0.052372
		55.952	0.053162
		55.958	0.0539539
		55.964	0.0547471
		55.97	0.0555409
		55.976	0.0563346
		55.982	0.0571275
		55.988	0.0579188
		55.994	0.0587079
		56	0.059494
		56.006	0.0602764
		56.012	0.0610542
		56.018	0.0618268
		56.024	0.0625933
		56.03	0.0633531
		56.036	0.0641053
		56.042	0.0648492
		56.048	0.0655841
		56.054	0.0663092
		56.06	0.0670238
		56.066	0.0677272
		56.072	0.0684186
		56.078	0.0690974
		56.084	0.0697628
		56.09	0.0704143
		56.096	0.0710511
		56.102	0.0716727
		56.108	0.0722784
		56.114	0.0728677
		56.12	0.0734401
		56.126	0.0739949
		56.132	0.0745318
		56.138	0.0750503
		56.144	0.0755498
		56.15	0.0760301
		56.156	0.0764908
		56.162	0.0769316
		56.168	0.0773521
		56.174	0.0777521
		56.18	0.0781314
		56.186	0.0784898
		56.192	0.0788273
		56.198	0.0791436
		56.204	0.0794389
		56.21	0.079713
		56.216	0.0799661
		56.222	0.0801983
		56.228	0.0804096
		56.234	0.0806004
		56.24	0.080771
		56.246	0.0809215
		56.252	0.0810526
		56.258	0.0811646
		56.264	0.0812581
		56.27	0.0813337
		56.276	0.0813922
		56.282	0.0814343
		56.288	0.0814611
		56.294	0.0814736
		56.3	0.0814728
		56.306	0.0814602
		56.312	0.0814371
		56.318	0.0814052
		56.324	0.0813662
		56.33	0.0813221
		56.336	0.0812751
		56.342	0.0812275
		56.348	0.0811818
		56.354	0.081141
		56.36	0.081108
		56.366	0.0810863
		56.372	0.0810793
		56.378	0.081091
		56.384	0.0811255
		56.39	0.0811872
		56.396	0.0812808
		56.402	0.0814112
		56.408	0.0815836
		56.414	0.0818033
		56.42	0.082076
		56.426	0.0824073
		56.432	0.0828032
		56.438	0.0832694
		56.444	0.0838119
		56.45	0.0844365
		56.456	0.0851488
		56.462	0.0859544
		56.468	0.0868582
		56.474	0.0878651
		56.48	0.0889793
		56.486	0.0902045
		56.492	0.0915435
		56.498	0.0929987
		56.504	0.0945715
		56.51	0.0962625
		56.516	0.0980715
		56.522	0.0999975
		56.528	0.102039
		56.534	0.104192
		56.54	0.106456
		56.546	0.108826
		56.552	0.1113
		56.558	0.113875
		56.564	0.116551
		56.57	0.119327
		56.576	0.122205
		56.582	0.125191
		56.588	0.128294
		56.594	0.131526
		56.6	0.134904
		56.606	0.13845
		56.612	0.14219
		56.618	0.146155
		56.624	0.15038
		56.63	0.1549
		56.636	0.159755
		56.642	0.164979
		56.648	0.170605
		56.654	0.176657
		56.66	0.183149
		56.666	0.190081
		56.672	0.197435
		56.678	0.205172
		56.684	0.213232
		56.69	0.221527
		56.696	0.229948
		56.702	0.238359
		56.708	0.246603
		56.714	0.254505
		56.72	0.26188
		56.726	0.268534
		56.732	0.274277
		56.738	0.278928
		56.744	0.282324
		56.75	0.284328
		56.756	0.284838
		56.762	0.283786
		56.768	0.281151
		56.774	0.276954
		56.78	0.27126
		56.786	0.264175
		56.792	0.255842
		56.798	0.246435
		56.804	0.236153
		56.81	0.225206
		56.816	0.213813
		56.822	0.202193
		56.828	0.190551
		56.834	0.179078
		56.84	0.167944
		56.846	0.157291
		56.852	0.147237
		56.858	0.137866
		56.864	0.129239
		56.87	0.121388
		56.876	0.11432
		56.882	0.108026
		56.888	0.102477
		56.894	0.0976306
		56.9	0.0934381
		56.906	0.089843
		56.912	0.0867866
		56.918	0.0842097
		56.924	0.0820553
		56.93	0.0802692
		56.936	0.0788017
		56.942	0.077608
		56.948	0.0766484
		56.954	0.0758884
		56.96	0.0752985
		56.966	0.0748535
		56.972	0.0745329
		56.978	0.0743193
		56.984	0.0741989
		56.99	0.0741604
		56.996	0.074195
		57.002	0.0742956
		57.008	0.0744569
		57.014	0.0746749
		57.02	0.0749465
		57.026	0.0752698
		57.032	0.0756433
		57.038	0.0760663
		57.044	0.0765386
		57.05	0.0770602
		57.056	0.0776318
		57.062	0.078254
		57.068	0.0789278
		57.074	0.0796544
		57.08	0.080435
		57.086	0.081271
		57.092	0.0821636
		57.098	0.0831144
		57.104	0.0841245
		57.11	0.0851952
		57.116	0.0863278
		57.122	0.087523
		57.128	0.0887817
		57.134	0.0901044
		57.14	0.0914915
		57.146	0.0929428
		57.152	0.094458
		57.158	0.0960364
		57.164	0.097677
		57.17	0.0993782
		57.176	0.101138
		57.182	0.102955
		57.188	0.104824
		57.194	0.106745
		57.2	0.108711
		57.206	0.11072
		57.212	0.112767
		57.218	0.114846
		57.224	0.116952
		57.23	0.11908
		57.236	0.121222
		57.242	0.123372
		57.248	0.125523
		57.254	0.127668
		57.26	0.1298
		57.266	0.13191
		57.272	0.133992
		57.278	0.136036
		57.284	0.138037
		57.29	0.139985
		57.296	0.141873
		57.302	0.143694
		57.308	0.145442
		57.314	0.147108
		57.32	0.148688
		57.326	0.150174
		57.332	0.151562
		57.338	0.152847
		57.344	0.154025
		57.35	0.155091
		57.356	0.156044
		57.362	0.156882
		57.368	0.157602
		57.374	0.158204
		57.38	0.158689
		57.386	0.159057
		57.392	0.159309
		57.398	0.159449
		57.404	0.159479
		57.41	0.159403
		57.416	0.159225
		57.422	0.15895
		57.428	0.158585
		57.434	0.158134
		57.44	0.157604
		57.446	0.157003
		57.452	0.156337
		57.458	0.155613
		57.464	0.15484
		57.47	0.154025
		57.476	0.153175
		57.482	0.152299
		57.488	0.151404
		57.494	0.150498
		57.5	0.149587
		57.506	0.14868
		57.512	0.147782
		57.518	0.146901
		57.524	0.146041
		57.53	0.14521
		57.536	0.144413
		57.542	0.143653
		57.548	0.142936
		57.554	0.142265
		57.56	0.141645
		57.566	0.141077
		57.572	0.140565
		57.578	0.140111
		57.584	0.139717
		57.59	0.139383
		57.596	0.139113
		57.602	0.138905
		57.608	0.138761
		57.614	0.138682
		57.62	0.138668
		57.626	0.138719
		57.632	0.138836
		57.638	0.139018
		57.644	0.139267
		57.65	0.139583
		57.656	0.139966
		57.662	0.140419
		57.668	0.140942
		57.674	0.141536
		57.68	0.142205
		57.686	0.14295
		57.692	0.143774
		57.698	0.144681
		57.704	0.145673
		57.71	0.146756
		57.716	0.147933
		57.722	0.149209
		57.728	0.150589
		57.734	0.152077
		57.74	0.153679
		57.746	0.155399
		57.752	0.157242
		57.758	0.159212
		57.764	0.161314
		57.77	0.163549
		57.776	0.165921
		57.782	0.168431
		57.788	0.171079
		57.794	0.173864
		57.8	0.176783
		57.806	0.179834
		57.812	0.183009
		57.818	0.186302
		57.824	0.189704
		57.83	0.193203
		57.836	0.196787
		57.842	0.20044
		57.848	0.204148
		57.854	0.207891
		57.86	0.21165
		57.866	0.215405
		57.872	0.219134
		57.878	0.222815
		57.884	0.226425
		57.89	0.229941
		57.896	0.233341
		57.902	0.236603
		57.908	0.239706
		57.914	0.242631
		57.92	0.24536
		57.926	0.247878
		57.932	0.250172
		57.938	0.252232
		57.944	0.254051
		57.95	0.255625
		57.956	0.256955
		57.962	0.258044
		57.968	0.258899
		57.974	0.259531
		57.98	0.259956
		57.986	0.26019
		57.992	0.260257
		57.998	0.260181
		58.004	0.259989
		58.01	0.259714
		58.016	0.259386
		58.022	0.259041
		58.028	0.258714
		58.034	0.258443
		58.04	0.258264
		58.046	0.258216
		58.052	0.258334
		58.058	0.258654
		58.064	0.259211
		58.07	0.260035
		58.076	0.261158
		58.082	0.262604
		58.088	0.264398
		58.094	0.266559
		58.1	0.269103
		58.106	0.27204
		58.112	0.275377
		58.118	0.279115
		58.124	0.283252
		58.13	0.287779
		58.136	0.292682
		58.142	0.297944
		58.148	0.303541
		58.154	0.309446
		58.16	0.315624
		58.166	0.322041
		58.172	0.328655
		58.178	0.335422
		58.184	0.342296
		58.19	0.349228
		58.196	0.356167
		58.202	0.363061
		58.208	0.369859
		58.214	0.376509
		58.22	0.382962
		58.226	0.389168
		58.232	0.395084
		58.238	0.400666
		58.244	0.405879
		58.25	0.410688
		58.256	0.415067
		58.262	0.418995
		58.268	0.422456
		58.274	0.42544
		58.28	0.427945
		58.286	0.429974
		58.292	0.431537
		58.298	0.432648
		58.304	0.433328
		58.31	0.433601
		58.316	0.433494
		58.322	0.433038
		58.328	0.432266
		58.334	0.43121
		58.34	0.429902
		58.346	0.428375
		58.352	0.426659
		58.358	0.42478
		58.364	0.422764
		58.37	0.420635
		58.376	0.418418
		58.382	0.416141
		58.388	0.413841
		58.394	0.411572
		58.4	0.409412
		58.406	0.407477
		58.412	0.405933
		58.418	0.405006
		58.424	0.404992
		58.43	0.406249
		58.436	0.409191
		58.442	0.414246
		58.448	0.421815
		58.454	0.432191
		58.46	0.44549
		58.466	0.461559
		58.472	0.479917
		58.478	0.499722
		58.484	0.519781
		58.49	0.538631
		58.496	0.554663
		58.502	0.566296
		58.508	0.572166
		58.514	0.571309
		58.52	0.56329
		58.526	0.548271
		58.532	0.526993
		58.538	0.50068
		58.544	0.470884
		58.55	0.439295
		58.556	0.407554
		58.562	0.377096
		58.568	0.349037
		58.574	0.324129
		58.58	0.302763
		58.586	0.285018
		58.592	0.270738
		58.598	0.259616
		58.604	0.251276
		58.61	0.245338
		58.616	0.241468
		58.622	0.2394
		58.628	0.238952
		58.634	0.240025
		58.64	0.242591
		58.646	0.246683
		58.652	0.252375
		58.658	0.259767
		58.664	0.268966
		58.67	0.280071
		58.676	0.293151
		58.682	0.308231
		58.688	0.325277
		58.694	0.344174
		58.7	0.364723
		58.706	0.386624
		58.712	0.40948
		58.718	0.4328
		58.724	0.456008
		58.73	0.478463
		58.736	0.499489
		58.742	0.518402
		58.748	0.534547
		58.754	0.547338
		58.76	0.55629
		58.766	0.561053
		58.772	0.561431
		58.778	0.557399
		58.784	0.549103
		58.79	0.536854
		58.796	0.521105
		58.802	0.502426
		58.808	0.481467
		58.814	0.458922
		58.82	0.435487
		58.826	0.411831
		58.832	0.388557
		58.838	0.366189
		58.844	0.345146
		58.85	0.325742
		58.856	0.308184
		58.862	0.292581
		58.868	0.278952
		58.874	0.267246
		58.88	0.257352
		58.886	0.249126
		58.892	0.242395
		58.898	0.23698
		58.904	0.232703
		58.91	0.229395
		58.916	0.226905
		58.922	0.225099
		58.928	0.223866
		58.934	0.223115
		58.94	0.222778
		58.946	0.222803
		58.952	0.223154
		58.958	0.223811
		58.964	0.224763
		58.97	0.226011
		58.976	0.227562
		58.982	0.229429
		58.988	0.23163
		58.994	0.234183
		59	0.237111
		59.006	0.240435
		59.012	0.244177
		59.018	0.248359
		59.024	0.252999
		59.03	0.258114
		59.036	0.263721
		59.042	0.269833
		59.048	0.276461
		59.054	0.283615
		59.06	0.291303
		59.066	0.29953
		59.072	0.308302
		59.078	0.317622
		59.084	0.327489
		59.09	0.3379
		59.096	0.348845
		59.102	0.360306
		59.108	0.372253
		59.114	0.38464
		59.12	0.397403
		59.126	0.410452
		59.132	0.423672
		59.138	0.436918
		59.144	0.45001
		59.15	0.462742
		59.156	0.474876
		59.162	0.486151
		59.168	0.49629
		59.174	0.505011
		59.18	0.512036
		59.186	0.517109
		59.192	0.520002
		59.198	0.520536
		59.204	0.518587
		59.21	0.5141
		59.216	0.507089
		59.222	0.497644
		59.228	0.485927
		59.234	0.472167
		59.24	0.456649
		59.246	0.439704
		59.252	0.42169
		59.258	0.40298
		59.264	0.383946
		59.27	0.364943
		59.276	0.346297
		59.282	0.328295
		59.288	0.311178
		59.294	0.295137
		59.3	0.28031
		59.306	0.266788
		59.312	0.254615
		59.318	0.243794
		59.324	0.234295
		59.33	0.226062
		59.336	0.219017
		59.342	0.213072
		59.348	0.208129
		59.354	0.204088
		59.36	0.200849
		59.366	0.198318
		59.372	0.196404
		59.378	0.195024
		59.384	0.194103
		59.39	0.193571
		59.396	0.193366
		59.402	0.193433
		59.408	0.19372
		59.414	0.194181
		59.42	0.194775
		59.426	0.195462
		59.432	0.196208
		59.438	0.196979
		59.444	0.197745
		59.45	0.198476
		59.456	0.199148
		59.462	0.199735
		59.468	0.200215
		59.474	0.200567
		59.48	0.200775
		59.486	0.200822
		59.492	0.200694
		59.498	0.200381
		59.504	0.199874
		59.51	0.199167
		59.516	0.198256
		59.522	0.19714
		59.528	0.19582
		59.534	0.1943
		59.54	0.192584
		59.546	0.190681
		59.552	0.188601
		59.558	0.186353
		59.564	0.183952
		59.57	0.181411
		59.576	0.178747
		59.582	0.175974
		59.588	0.173111
		59.594	0.170177
		59.6	0.167193
		59.606	0.16419
		59.612	0.161212
		59.618	0.158339
		59.624	0.155723
		59.63	0.153648
		59.636	0.152617
		59.642	0.153464
		59.648	0.157452
		59.654	0.166289
		59.66	0.181994
		59.666	0.206506
		59.672	0.241055
		59.678	0.285367
		59.684	0.336998
		59.69	0.391104
		59.696	0.440939
		59.702	0.47913
		59.708	0.499433
		59.714	0.498417
		59.72	0.476443
		59.726	0.437578
		59.732	0.388451
		59.738	0.33652
		59.744	0.28835
		59.75	0.248453
		59.756	0.21891
		59.762	0.199689
		59.768	0.189362
		59.774	0.185872
		59.78	0.187143
		59.786	0.191415
		59.792	0.197361
		59.798	0.204053
		59.804	0.21086
		59.81	0.217354
		59.816	0.223227
		59.822	0.228247
		59.828	0.232228
		59.834	0.235023
		59.84	0.236522
		59.846	0.236651
		59.852	0.235377
		59.858	0.232706
		59.864	0.228683
		59.87	0.223393
		59.876	0.216952
		59.882	0.209505
		59.888	0.201217
		59.894	0.192271
		59.9	0.182852
		59.906	0.173148
		59.912	0.163337
		59.918	0.153587
		59.924	0.144045
		59.93	0.134839
		59.936	0.126071
		59.942	0.117821
		59.948	0.110143
		59.954	0.103069
		59.96	0.0966104
		59.966	0.0907605
		59.972	0.0854979
		59.978	0.0807898
		59.984	0.0765949
		59.99	0.0728664
		59.996	0.0695552
		60.002	0.0666113
		60.008	0.0639862
		60.014	0.0616343
		60.02	0.0595134
		60.026	0.0575858
		60.032	0.0558183
		60.038	0.0541823
		60.044	0.0526535
		60.05	0.051212
		60.056	0.0498413
		60.062	0.0485283
		60.068	0.0472627
		60.074	0.0460365
		60.08	0.0448437
		60.086	0.0436798
		60.092	0.0425416
		60.098	0.0414269
		60.104	0.0403342
		60.11	0.0392626
		60.116	0.0382114
		60.122	0.0371805
		60.128	0.0361697
		60.134	0.0351793
		60.14	0.0342093
		60.146	0.0332598
		60.152	0.0323312
		60.158	0.0314235
		60.164	0.0305369
		60.17	0.0296716
		60.176	0.0288276
		60.182	0.028005
		60.188	0.0272038
		60.194	0.026424
		60.2	0.0256655
		60.206	0.0249282
		60.212	0.0242119
		60.218	0.0235165
		60.224	0.0228418
		60.23	0.0221875
		60.236	0.0215532
		60.242	0.0209388
		60.248	0.0203438
		60.254	0.019768
		60.26	0.0192109
		60.266	0.0186722
		60.272	0.0181513
		60.278	0.017648
		60.284	0.0171618
		60.29	0.0166922
		60.296	0.0162388
		60.302	0.0158011
		60.308	0.0153786
		60.314	0.0149709
		60.32	0.0145775
		60.326	0.0141979
		60.332	0.0138317
		60.338	0.0134784
		60.344	0.0131375
		60.35	0.0128086
		60.356	0.0124912
		60.362	0.0121849
		60.368	0.0118893
		60.374	0.0116039
		60.38	0.0113283
		60.386	0.0110621
		60.392	0.010805
		60.398	0.0105564
		60.404	0.0103161
		60.41	0.0100838
		60.416	0.00985896
		60.422	0.00964137
		60.428	0.00943067
		60.434	0.00922656
		60.44	0.00902875
		60.446	0.00883693
		60.452	0.00865083
		60.458	0.00847022
		60.464	0.00829483
		60.47	0.00812443
		60.476	0.00795875
		60.482	0.00779764
		60.488	0.00764086
		60.494	0.00748822
		60.5	0.00733953
		60.506	0.00719462
		60.512	0.00705333
		60.518	0.00691549
		60.524	0.00678096
		60.53	0.0066496
		60.536	0.00652128
		60.542	0.00639587
		60.548	0.00627326
		60.554	0.00615334
		60.56	0.00603601
		60.566	0.00592116
		60.572	0.0058087
		60.578	0.00569854
		60.584	0.00559063
		60.59	0.00548487
		60.596	0.0053812
		60.602	0.00527954
		60.608	0.00517984
		60.614	0.00508203
		60.62	0.00498607
		60.626	0.00489187
		60.632	0.00479943
		60.638	0.00470869
		60.644	0.00461959
		60.65	0.00453211
		60.656	0.0044462
		60.662	0.00436182
		60.668	0.00427895
		60.674	0.00419754
		60.68	0.00411757
		60.686	0.004039
		60.692	0.00396182
		60.698	0.00388599
		60.704	0.00381148
		60.71	0.00373829
		60.716	0.00366637
		60.722	0.0035957
		60.728	0.00352628
		60.734	0.00345805
		60.74	0.00339103
		60.746	0.0033252
		60.752	0.00326052
		60.758	0.00319698
		60.764	0.00313456
		60.77	0.00307324
		60.776	0.00301302
		60.782	0.00295386
		60.788	0.00289575
		60.794	0.00283869
		60.8	0.00278265
		60.806	0.00272761
		60.812	0.00267357
		60.818	0.00262051
		60.824	0.00256841
		60.83	0.00251726
		60.836	0.00246705
		60.842	0.00241776
		60.848	0.00236937
		60.854	0.00232188
		60.86	0.00227527
		60.866	0.00222953
		60.872	0.00218465
		60.878	0.0021406
		60.884	0.00209738
		60.89	0.00205498
		60.896	0.00201336
		60.902	0.00197256
		60.908	0.00193253
		60.914	0.00189327
		60.92	0.00185477
		60.926	0.00181701
		60.932	0.00177997
		60.938	0.00174366
		60.944	0.00170806
		60.95	0.00167312
		60.956	0.0016389
		60.962	0.00160535
		60.968	0.00157246
		60.974	0.00154022
		60.98	0.00150862
		60.986	0.00147765
		60.992	0.0014473
		60.998	0.00141756
		61.004	0.00138841
		61.01	0.00135985
		61.016	0.00133186
		61.022	0.00130445
		61.028	0.00127759
		61.034	0.00125127
		61.04	0.0012255
		61.046	0.00120025
		61.052	0.00117552
		61.058	0.0011513
		61.064	0.00112757
		61.07	0.00110434
		61.076	0.00108159
		61.082	0.00105931
		61.088	0.00103749
		61.094	0.00101613
		61.1	0.000995218
		61.106	0.000974741
		61.112	0.000954693
		61.118	0.000935067
		61.124	0.000915854
		61.13	0.000897046
		61.136	0.000878612
		61.142	0.000860593
		61.148	0.000842955
		61.154	0.000825692
		61.16	0.000808796
		61.166	0.00079226
		61.172	0.000776076
		61.178	0.000760238
		61.184	0.000744738
		61.19	0.00072957
		61.196	0.000714727
		61.202	0.000700203
		61.208	0.000685991
		61.214	0.000672084
		61.22	0.000658477
		61.226	0.000645163
		61.232	0.000632135
		61.238	0.000619389
		61.244	0.000606918
		61.25	0.000594717
		61.256	0.000582779
		61.262	0.0005711
		61.268	0.000559673
		61.274	0.000548494
		61.28	0.000537556
		61.286	0.000526856
		61.292	0.000516388
		61.298	0.000506146
		61.304	0.000496127
		61.31	0.000486324
		61.316	0.000476734
		61.322	0.000467352
		61.328	0.000458174
		61.334	0.000449194
		61.34	0.000440408
		61.346	0.000431813
		61.352	0.000423404
		61.358	0.000415177
		61.364	0.000407128
		61.37	0.000399253
		61.376	0.000391547
		61.382	0.000384009
		61.388	0.000376632
		61.394	0.000369415
		61.4	0.000362353
		61.406	0.000355443
		61.412	0.000348681
		61.418	0.000342065
		61.424	0.00033559
		61.43	0.000329254
		61.436	0.000323054
		61.442	0.000316986
		61.448	0.000311047
		61.454	0.000305235
		61.46	0.000299547
		61.466	0.000293979
		61.472	0.000288529
		61.478	0.000283195
		61.484	0.000277973
		61.49	0.000272862
		61.496	0.000267858
		61.502	0.000262959
		61.508	0.000258163
		61.514	0.000253467
		61.52	0.000248869
		61.526	0.000244367
		61.532	0.000239959
		61.538	0.000235642
		61.544	0.000231414
		61.55	0.000227274
		61.556	0.000223219
		61.562	0.000219247
		61.568	0.000215356
		61.574	0.000211545
		61.58	0.000207812
		61.586	0.000204155
		61.592	0.000200572
		61.598	0.000197061
		61.604	0.000193621
		61.61	0.00019025
		61.616	0.000186947
		61.622	0.00018371
		61.628	0.000180537
		61.634	0.000177427
		61.64	0.000174379
		61.646	0.000171391
		61.652	0.000168462
		61.658	0.00016559
		61.664	0.000162775
		61.67	0.000160014
		61.676	0.000157307
		61.682	0.000154653
		61.688	0.00015205
		61.694	0.000149496
		61.7	0.000146992
		61.706	0.000144536
		61.712	0.000142126
		61.718	0.000139762
		61.724	0.000137443
		61.73	0.000135168
		61.736	0.000132935
		61.742	0.000130744
		61.748	0.000128594
		61.754	0.000126483
		61.76	0.000124412
		61.766	0.000122379
		61.772	0.000120384
		61.778	0.000118425
		61.784	0.000116502
		61.79	0.000114613
		61.796	0.000112759
		61.802	0.000110939
		61.808	0.000109151
		61.814	0.000107395
		61.82	0.000105671
		61.826	0.000103977
		61.832	0.000102314
		61.838	0.000100679
		61.844	9.90738e-05
		61.85	9.74965e-05
		61.856	9.59467e-05
		61.862	9.4424e-05
		61.868	9.29278e-05
		61.874	9.14574e-05
		61.88	9.00123e-05
		61.886	8.85922e-05
		61.892	8.71963e-05
		61.898	8.58243e-05
		61.904	8.44756e-05
		61.91	8.31497e-05
		61.916	8.18463e-05
		61.922	8.05649e-05
		61.928	7.93049e-05
		61.934	7.80661e-05
		61.94	7.68479e-05
		61.946	7.565e-05
		61.952	7.44719e-05
		61.958	7.33134e-05
		61.964	7.21739e-05
		61.97	7.10531e-05
		61.976	6.99507e-05
		61.982	6.88663e-05
		61.988	6.77996e-05
		61.994	6.67501e-05
[truncated: 1 more rows]

## Sheet: PlotDat4
Source sheet	Table	54.8125	52.4676		52.4756	51	52.4756	61	52.4756	52.7496
Plot name	ProbPlot4	55.3775	54.2325		53.4143	51	53.4143	61	61.1543	61
Plot Type	17	55.7126	55.2151		54.5548	51	54.5548	61
1st free col	12	55.96	56.0507		55.5723	51	55.5723	61
Sigma Level	1	56.1609	56.196		56.1147	51	56.1147	61
Absolute Errs	TRUE	56.3327	56.5684		56.7715	51	56.7715	61
Symbol Type	1	56.4846	56.6861		57.2451	51	57.2451	61
Inverse Plot	FALSE	56.622	56.7647		58.028	51	58.028	61
Color Plot	TRUE	56.7484	57.2663		58.8109	51	58.8109	61
3D plot	FALSE	56.8663	57.3514		59.2845	51	59.2845	61
Linear	FALSE	56.9773	57.3714		59.9413	51	59.9413	61
Data Range	V25:W68	57.0828	57.3949		60.4837	51	60.4837	61
Filled Symbols	FALSE	57.1837	57.7447		61.5012	51	61.5012	61
ConcAge	FALSE	57.281	57.801		62.6417	51	62.6417	61
ConcSwap	FALSE	57.3751	57.8461		63.5804	51	63.5804	61
1st Symbol-row	1	57.4668	57.9039			MinY		MaxY
		57.5563	57.9577
		57.6442	57.9977
		57.7308	58.1669
		57.8164	58.2395
		57.9013	58.3026
		57.9858	58.36
		58.0702	58.4641
		58.1547	58.5119
		58.2396	58.5158
		58.3252	58.5963
		58.4118	58.662
		58.4997	58.7296
		58.5892	58.7636
		58.6809	58.7731
		58.775	58.7881
		58.8723	58.8238
		58.9732	58.9921
		59.0787	59.1151
		59.1897	59.1619
		59.3076	59.1731
		59.434	59.1844
		59.5714	59.2133
		59.7233	59.4604
		59.8951	59.5047
		60.096	59.5079
		60.3435	59.7105
		60.6785	59.8476
		61.2435	59.8477
		IsoLine	IsoLine
