# Supplementary material for: A Late Paleocene age for Greenland’s Hiawatha impact structure
Source: Sci Adv. 2022 Mar 9;8(10):eabm2434. doi: 10.1126/sciadv.abm2434 (PMC8906741; doi:10.1126/sciadv.abm2434)
Supplement: Supplementary file 2 — Data S1 to S3 [file sciadv.abm2434_data_s1_to_s3.zip › sciadv.abm2434_data_s2_and_s3.xlsx]

## Sheet: Raw data input
New
unknowns
on 21/02/21
1899-12-31 11:10:17
9.03
Combined data sets
n6322_HW19-01_@001	2021-02-14	16	Cumul.	zircon	0.116048	0.797231	0.138894	1.7618	0.00107061	7.63126	0.200276	1.2351	4.79902	0.432799	8.89946	0.187806			11.0023	2.32783	0.211923	0.84618	1.43154	2.16571	0.743697	1.03399					0.0224827	1.19464	0.538746	0.335869					0.0237919	0.838326	2.16734	7.62493	0	0	yes
n6322_HW19-01_@003	2021-02-14	16	Cumul.	zircon	0.0678928	1.7886	0.0569319	3.77521	0.00143763	9.72372	0.0545619	0.479109	4.77658	0.305371	8.69187	0.152366			10.3866	1.23404	0.290132	1.57261	0.115782	4.60298	0.451625	0.969099					0.00627298	0.462293	0.549473	0.154117					0.0333491	1.67477	1.33569	9.71286	0	0	yes
n6322_HW19-01_@003b	2021-02-21	16	Cumul.	zircon	0.0626056	2.09504	0.0463152	4.76911	0.00117666	9.45772	0.0526749	0.420239	4.8559	0.279034	8.95459	0.2417			11.0373	1.21052	0.235343	0.428945	0.113733	4.62475	0.374947	1.73383					0.005885	0.420776	0.541824	0.0949765					0.0262931	0.627866	1.41129	9.44911	0	0	yes
n6322_HW19-01_@003c	2021-02-21	16	Cumul.	zircon	0.0717489	1.45603	0.075118	4.66673	0.00169549	11.6446	0.0451954	1.5762	4.16447	0.631979	8.35217	0.207558			10.4555	1.16118	0.268988	0.740659	0.130144	5.178	0.359227	1.9711					0.00542142	1.35107	0.497656	0.461125					0.0323364	0.613282	1.5499	9.0167	0	0	yes
n6322_HW19-01_@003d	2021-02-21	16	Cumul.	zircon	0.0880476	1.46822	0.101267	3.32983	0.00286402	6.42878	0.0582557	0.439789	4.99513	0.661441	9.06594	0.520027			10.9813	1.38648	0.230816	2.25978	0.270235	2.75699	0.396324	1.71664					0.00642822	0.642304	0.550347	0.158218					0.0258538	2.9448	3.062	6.415	0.0211149	100	yes
n6322_HW19-01_@007a	2021-02-14	16	Cumul.	zircon	0.0733343	5.2784	0.0849452	11.6523	0.00183649	14.8246	0.0585016	0.959365	4.72252	0.435388	8.62132	0.197929			10.3049	1.32648	0.153891	0.675263	0.34381	13.0973	0.273602	0.468348					0.00675183	0.665317	0.547737	0.255774					0.0178425	0.745052	2.93599	6.55122	0	0	yes
n6322_HW19-01_@007b	2021-02-15	16	Cumul.	zircon	0.0561094	1.17472	0.033141	2.55218	0.000436413	14.1335	0.0574769	0.740648	4.96037	0.392722	8.9518	0.165229			10.7601	1.15434	0.187521	1.24144	0.109839	3.73099	0.233472	0.439786					0.00642021	0.646167	0.553201	0.234137					0.0209555	1.33495	0.844254	12.2169	0.0211149	100	yes
n6322_HW19-01_@008	2021-02-21	16	Cumul.	zircon	0.0762221	1.30676	0.0737184	4.29578	0.00158666	7.30221	0.0603554	0.586136	5.64419	0.200465	9.78139	0.175477			12.0508	1.38968	0.175871	2.08461	0.309006	4.2531	0.295751	2.21248					0.00615942	0.45494	0.576845	0.135022					0.0179932	1.9613	2.36895	7.29325	0	0	yes
n6322_HW19-01_@009a	2021-02-14	16	Cumul.	zircon	0.0981693	2.50258	0.139724	3.9312	0.00304613	11.6521	0.071649	1.04297	4.91625	0.617857	8.87145	0.39157			11.0105	0.996512	1.98755	0.452317	0.0560278	4.42257	1.80262	0.5744					0.00811941	0.831435	0.554102	0.269724					0.223438	0.68941	0.93246	11.6248	0.0211149	100	yes
n6322_HW19-01_@009b	2021-02-14	16	Cumul.	zircon	0.0746392	2.6242	0.119679	4.17885	0.00140559	17.0775	0.0549174	0.985588	4.44285	0.421188	8.42792	0.340666			10.4569	1.05462	1.36118	0.623408	0.048968	3.62846	1.48828	1.03856					0.00653091	0.979055	0.528305	0.194244					0.162468	0.564544	0.491432	16.0128	0	0	yes
n6322_HW19-01_@010	2021-02-14	16	Cumul.	zircon	0.121347	2.40343	0.270998	2.69542	0.0049352	6.35213	0.0549491	0.511526	4.77371	0.320405	8.80956	0.204717			10.4263	0.493944	2.06012	1.18721	0.0735285	3.09761	0.440271	1.87817					0.00623741	0.492717	0.542316	0.173726					0.233843	1.15152	4.01966	5.59893	0	0	yes
n6322_HW19-01_@011	2021-02-15	16	Cumul.	zircon	0.124096	1.36336	0.176202	3.34074	0.00257786	12.9207	0.141284	13.3158	4.99129	0.306506	9.0498	0.205535			11.2256	0.966998	1.43751	3.38471	0.201272	7.09967	0.763729	6.04374					0.0155971	13.2511	0.551527	0.177505					0.158723	3.39712	2.92339	6.56532	0	0	yes
n6322_HW19-01_@012	2021-02-14	16	Cumul.	zircon	0.104743	1.58703	0.233237	1.82369	0.00100419	13.021	0.112599	1.70479	4.81587	0.361643	8.77428	0.213997			10.6648	0.447624	4.84688	0.896714	0.0567905	1.71502	0.870591	0.90732					0.0128196	1.65354	0.548181	0.230675					0.551712	0.857564	1.07107	10.8465	0	0	yes
n6322_HW19-01_@016a	2021-02-14	16	Cumul.	zircon	0.0663235	2.61623	0.0899487	7.4478	0.00146481	18.1009	0.0507099	0.830097	4.75461	0.476831	8.77282	0.243104			10.7919	1.03931	1.25627	1.08227	0.0375149	7.08221	1.28754	0.946667					0.00578349	0.802955	0.540042	0.365581					0.144265	1.35399	0.453629	16.6667	0	0	yes
n6322_HW19-01_@016b	2021-02-14	16	Cumul.	zircon	0.0805534	4.3319	0.205036	3.21291	0.00126731	23.7671	0.0650965	1.73698	4.65588	0.293312	8.72923	0.284533			10.5258	0.615333	4.49222	1.49415	0.0323126	5.26015	1.83331	0.994588					0.00753948	1.52103	0.533845	0.159416					0.51559	1.48945	0.365423	18.5695	0	0	yes
n6322_HW19-01_@016c	2021-02-14	16	Cumul.	zircon	0.0860247	2.96363	0.228329	2.58932	0.00252864	13.1551	0.0527577	0.834658	4.53034	0.439882	8.51315	0.294063			10.4605	0.611066	3.41968	2.17655	0.035729	2.44368	1.34005	1.04937					0.00617722	0.86316	0.530848	0.237699					0.402165	1.98963	0.730847	13.1306	0	0	yes
n6322_HW19-01_@016d	2021-02-20	16	Cumul.	zircon	0.0935038	2.94259	0.105549	10.194	0.00190792	15.4748	0.0618404	1.49639	4.45954	0.279537	8.4967	0.239384			10.3737	1.12278	0.938063	0.726593	0.0700802	8.71016	1.30069	1.10032					0.00726581	1.48792	0.525028	0.14855					0.110231	0.69714	0.793851	12.5988	0	0	yes
n6322_HW19-01_@016e	2021-02-20	16	Cumul.	zircon	0.0606723	3.63704	0.054085	7.46523	0.000873129	23.4288	0.0439374	1.47581	4.21338	0.38339	8.41931	0.208716			10.4344	1.10885	0.73426	2.366	0.0342406	10.7951	0.974701	0.664035					0.00522467	1.49363	0.500679	0.335069					0.0873019	2.34255	0.327621	19.6116	0	0	yes
n6322_HW19-01_@019	2021-02-14	16	Cumul.	zircon	0.104167	0.967671	0.0393694	3.84788	0.000303579	16.2931	0.177595	1.68118	4.61063	0.36163	8.66032	0.195202			10.7232	1.00157	0.812276	2.77542	0.0906506	2.63194	0.842897	0.663866					0.0205309	1.75348	0.532883	0.248892					0.0938456	2.67299	0.579637	14.7442	0	0	yes
n6322_HW19-01_@020a	2021-02-14	16	Cumul.	zircon	0.0799478	2.34897	0.346308	2.16062	0.00209528	15.4645	0.0516305	0.843009	4.64504	0.377066	8.61962	0.298201			10.7825	0.407334	7.34255	1.30725	0.0262592	2.53284	1.27535	0.46083					0.00598934	0.78002	0.539583	0.161584					0.851763	1.21585	0.680444	13.6083	0	0	yes
n6322_HW19-01_@020b	2021-02-14	16	Cumul.	zircon	0.0719046	2.46702	0.281221	2.87391	0.00174076	14.6077	0.0528785	1.01874	4.78872	0.659309	8.75226	0.279624			10.5075	0.461304	5.89918	3.71682	0.0263851	2.13926	1.31	0.909784					0.00605165	0.847213	0.548058	0.389148					0.674465	3.4871	0.592238	14.5865	0	0	yes
n6322_HW19-01_@020c	2021-02-20	16	Cumul.	zircon	0.0679084	2.64417	0.132554	2.95387	0.000941412	16.9955	0.0484297	0.74425	4.49967	0.470045	8.5603	0.303432			10.5437	0.598248	2.45918	2.05411	0.0269825	2.73868	0.998126	0.927713					0.00567027	0.994169	0.52579	0.195123					0.287594	1.75963	0.441028	16.9031	0	0	yes
n6322_HW19-01_@020d	2021-02-20	16	Cumul.	zircon	0.0735179	2.6033	0.302084	3.97114	0.00185857	12.5193	0.0531717	1.13333	4.94031	0.22476	9.0243	0.216254			11.2705	0.420982	6.11128	2.58691	0.0297473	2.20311	1.04246	1.88503					0.00590269	1.10794	0.5472	0.181931					0.677139	2.56607	0.806452	12.5	0	0	yes
n6322_HW19-01_@021a	2021-02-15	16	Cumul.	zircon	0.102261	3.39191	0.169329	5.51439	0.00322316	9.0658	0.0623812	0.620449	4.98568	0.24159	9.02741	0.24366			11.0241	0.957919	1.07508	0.908423	0.108119	6.19862	0.728061	0.500412					0.00693133	0.648668	0.553666	0.161189					0.118877	0.735132	2.09173	7.7615	0	0	yes
n6322_HW19-01_@021b	2021-02-15	16	Cumul.	zircon	0.119696	1.31371	0.0420275	1.33327	3.25492e-05	25.0007	0.842763	3.3663	4.47462	0.237578	8.5067	0.230038			10.3811	1.00243	1.09284	0.37623	0.343804	3.69654	1.21047	0.674268					0.0991486	3.48684	0.525588	0.130816					0.128269	0.307784	0.201613	25	0	0	yes
n6322_HW19-01_@022	2021-02-15	16	Cumul.	zircon	0.146286	0.923087	0.217363	1.08264	1e-09	100	2.22251	0.952713	4.32952	0.699451	8.34204	0.547452			10.1723	0.98365	6.27855	0.716903	0.787646	1.24577	7.06817	1.03492					0.262885	0.650671	0.51388	0.314894					0.745452	0.354266	0	0	0	0	no
n6322_HW19-01_@022b	2021-02-20	16	Cumul.	zircon	0.144564	1.94892	0.209831	1.50543	1e-09	100	2.06028	1.98864	4.2093	0.715371	8.27482	0.701931			10.5476	1.40811	5.89648	0.64914	0.782442	2.9366	9.4844	0.855262					0.248908	2.01063	0.508756	0.451637					0.7098	0.545319	0	0	0	0	no
n6322_HW19-01_@026	2021-02-15	16	Cumul.	zircon	0.0851313	2.97372	0.0538818	4.69281	0.000798736	10.1602	0.108178	3.28971	5.37171	2.20739	9.235	0.468374			10.9898	1.05954	0.552063	0.888023	0.118117	3.78587	0.596556	1.06227					0.0116897	3.25095	0.581091	1.78176					0.0596136	1.20375	1.22228	10.1535	0	0	yes
n6322_HW19-01_@027	2021-02-15	16	Cumul.	zircon	0.0936889	2.29208	0.0574773	4.4394	0.00133105	11.4231	0.0951704	1.81265	4.68152	0.248527	8.83304	0.238389			11.048	2.81329	0.103927	5.93681	0.600906	8.83159	0.787601	1.11096					0.0107808	1.79175	0.530011	0.176636					0.0117693	5.97361	1.33569	9.71286	0	0	yes
n6322_HW19-01_@028	2021-02-15	16	Cumul.	zircon	0.11813	2.83682	0.288272	2.83442	0.000942952	40.2775	0.204429	5.37993	4.65229	0.672396	8.78064	0.651438			10.6039	1.01537	7.79279	0.64671	0.0776444	4.87715	8.63748	0.700271					0.023226	5.00971	0.531235	0.385509					0.890758	0.494312	0.214214	24.2536	0	0	yes
n6322_HW19-01_@030a	2021-02-15	16	Cumul.	zircon	0.112094	1.08445	0.142074	1.9141	0.000223569	20.0039	0.191525	1.26667	4.56119	0.386913	8.65141	0.274364			10.5013	0.57634	3.52086	0.620524	0.0805952	1.77797	1.28224	0.456377					0.022197	1.06932	0.526975	0.174542					0.409625	0.886941	0.31502	20	0	0	yes
n6322_HW19-01_@036	2021-02-15	16	Cumul.	zircon	0.150754	2.79712	0.280759	3.4133	0.00616353	5.87127	0.0636593	0.992705	4.98356	0.491406	9.05786	0.251684			10.5585	1.18227	0.604776	1.17701	0.325004	5.28988	0.768845	0.789887					0.00702924	1.07211	0.55016	0.318647					0.0663764	0.941611	3.69204	5.84206	0	0	yes
n6322_HW19-01_@037	2021-02-15	16	Cumul.	zircon	0.0739015	1.90368	0.059079	5.42094	0.00141072	8.69806	0.065745	1.67952	5.14953	0.460697	9.04458	0.143077			10.7076	1.6091	0.0984061	1.85948	0.427426	5.73293	0.166916	0.878206					0.00727351	1.57677	0.569809	0.35485					0.0108868	1.76327	3.56603	5.94438	0	0	yes
n6322_HW19-01_@039	2021-02-14	16	Cumul.	zircon	0.0823154	1.29604	0.204637	1.61007	0.000713866	12.8112	0.0938862	1.37502	4.84291	0.305978	8.87231	0.214738			10.6588	0.409776	4.40153	0.406164	0.0453503	2.10446	0.615763	0.509243					0.0106997	0.828152	0.546952	0.240267					0.49615	0.511306	0.768649	12.8037	0	0	yes
n6322_HW19-01_@047	2021-02-14	16	Cumul.	zircon	0.10101	2.89836	0.168208	4.03873	0.00110834	25.8419	0.116358	1.16262	4.51932	0.583365	8.57165	0.51547			10.2138	1.19763	3.49736	0.809969	0.0566075	3.85452	5.34936	0.857468					0.0135891	1.08141	0.527245	0.291819					0.409505	0.515324	0.189012	25.8199	0	0	yes
n6322_HW19-01_@051a	2021-02-15	16	Cumul.	zircon	0.10118	2.22934	0.446814	1.98107	0.00222229	10.5008	0.0697723	1.09926	4.63784	0.390024	8.69306	0.289802			10.5584	0.348983	8.37898	0.734428	0.0390358	1.34339	1.00245	1.03008					0.00800957	1.35704	0.532976	0.140414					0.959749	0.579434	1.14667	10.4828	0.0211149	100	yes
n6322_HW19-01_@051b	2021-02-15	16	Cumul.	zircon	0.129058	2.22169	0.560567	3.63031	0.00395546	8.17349	0.0796953	4.25111	4.58288	0.221735	8.66533	0.229312			10.5354	0.342089	8.72997	3.78206	0.054069	4.0282	0.875241	1.07247					0.00920828	4.37174	0.527638	0.121072					1.00891	3.95375	2.52016	7.07107	0	0	yes
n6322_HW19-01_@054	2021-02-15	16	Cumul.	zircon	0.0955956	1.21278	0.0768296	2.82622	0.00188762	10.0554	0.0816325	1.85935	4.96226	0.580357	8.99224	0.322588			11.3959	1.75535	0.159288	0.953108	0.439802	2.58525	0.445639	2.3013					0.00908245	1.63688	0.552602	0.242328					0.0178012	0.799861	2.54536	7.03597	0	0	yes
n6322_HW19-01_@101	2021-02-14	16	Cumul.	zircon	0.0929369	1.14035	0.297367	1.1293	1e-09	100	1.30647	1.22707	4.2124	0.832092	8.20621	0.629805			9.87014	1.21646	7.85699	0.820211	0.488622	1.42309	9.06218	1.23657					0.158609	0.870564	0.511488	0.427167					0.954023	0.382541	0	0	0	0	no
n6322_HW19-01_@101b	2021-02-20	16	Cumul.	zircon	0.0927909	1.09124	0.30354	1.07208	1e-09	100	1.32524	1.22842	4.28942	0.633199	8.44378	0.687094			10.4148	0.97515	7.92502	0.634369	0.527435	1.36597	9.82361	1.19068					0.15795	0.959475	0.508903	0.348232					0.938848	0.503518	0	0	0	0	no
n6322_HW19-01_@102	2021-02-14	16	Cumul.	zircon	0.118446	0.85315	0.111891	1.7741	8.53378e-10	100	1.69984	1.10133	4.17895	0.783543	8.21729	0.593632			9.89631	1.57671	2.9152	0.732634	0.625171	2.55799	7.92115	0.683624					0.207671	0.821478	0.510632	0.542425					0.357271	0.513682	0.0126008	100	0	0	no
n6322_HW19-01_@103	2021-02-14	16	Cumul.	zircon	0.116928	0.750279	0.13624	1.37173	9.26689e-10	100	1.72415	0.619745	4.169	0.541429	8.17905	0.522076			10.0495	1.26897	3.78492	0.605834	0.626717	2.27441	6.14914	0.718268					0.210459	0.525437	0.509744	0.37355					0.461229	0.408393	0.0252016	70.7107	0	0	no
n6322_HW19-01_@104	2021-02-14	16	Cumul.	zircon	0.114442	1.16065	0.117517	2.15077	2.64718e-05	68.1436	1.71449	0.870418	4.37526	0.825482	8.39005	0.79816			10.0376	1.98335	3.24483	0.953554	0.632434	2.91627	14.9317	0.845					0.202969	0.597946	0.518405	0.457269					0.385161	0.661014	0.0378024	57.735	0	0	no
n6322_HW19-01_@106	2021-02-14	16	Cumul.	zircon	0.116731	1.84434	0.0840287	4.02793	1e-09	100	1.57645	1.34802	4.29085	1.4011	8.2379	1.22412			9.25306	3.52723	2.21758	1.58308	0.525055	4.8849	34.5594	1.35413					0.192986	1.14515	0.520948	0.849548					0.270535	1.39109	0	0	0	0	no
n6322_HW19-01_@107	2021-02-14	16	Cumul.	zircon	0.114706	1.02856	0.110817	1.43331	8.53378e-10	100	1.70972	0.892128	4.24954	0.606493	8.27646	0.585215			9.78288	1.4727	3.07707	0.706399	0.601129	1.9781	8.03057	0.867788					0.20743	0.632234	0.511513	0.392946					0.371841	0.496438	0.0126008	100	0	0	no
n6322_HW19-01_@118	2021-02-14	16	Cumul.	zircon	0.116245	0.537466	0.0800362	1.04186	8.53378e-10	100	1.75174	0.415714	4.28274	0.38081	8.27747	0.367823			9.83528	1.08834	2.24363	0.654022	0.620402	1.5057	3.20768	0.51959					0.211726	0.299588	0.517233	0.212611					0.270581	0.6999	0.0126008	100	0	0	no
n6322_HW19-01_@120	2021-02-14	16	Cumul.	zircon	0.115714	0.826928	0.10683	1.4261	8.53378e-10	100	1.73335	0.75687	4.2882	0.654177	8.25857	0.775167			10.0774	1.8558	2.92945	0.93886	0.642708	2.19981	7.85661	1.23265					0.209918	0.419568	0.5162	0.333483					0.354695	0.498845	0.0126008	100	0	0	no
n6323_HW19-05_@002	2021-02-15	16	Cumul.	zircon	0.0872374	1.46153	0.0295962	3.55576	0.000641359	8.54823	0.126564	1.17288	4.79523	0.173516	8.87848	0.135016			10.5153	2.87134	0.0637552	5.20193	0.642991	5.7993	0.397896	2.53172					0.0142446	1.1882	0.539671	0.0887973					0.00717024	5.16226	1.72631	8.54358	0	0	yes
n6323_HW19-05_@081	2021-02-15	16	Cumul.	zircon	0.0793792	1.87526	0.0597723	2.09335	0.000477224	12.6203	0.0999782	1.57325	4.78856	0.5929	8.85514	0.165902			10.4852	0.758871	0.530988	4.31554	0.121542	5.30191	0.269106	0.521561					0.0112759	1.53272	0.540551	0.437221					0.0598333	4.14312	1.28528	9.90147	0	0	yes
n6323_HW19-05_@083	2021-02-15	16	Cumul.	zircon	0.0907844	1.59174	0.0209436	12.2129	0.000540306	13.9415	0.121742	3.4962	4.87024	0.724566	8.92957	0.356147			11.0257	2.15532	0.0568496	1.89111	0.492206	8.9499	0.253173	4.40402					0.0136421	3.78378	0.543906	0.345793					0.00636371	1.70935	2.20514	7.55929	0	0	yes
n6323_HW19-05_@101	2021-02-15	16	Cumul.	zircon	0.11673	0.9971	0.174371	1.21084	1e-09	100	1.67913	0.662397	4.14731	0.630565	8.06246	0.608306			10.0854	1.51323	4.69279	0.680163	0.629275	1.7955	8.7736	0.712728					0.210277	0.410035	0.514474	0.356331					0.582161	0.438157	0	0	0	0	no
n6323_HW19-05_@102	2021-02-15	16	Cumul.	zircon	0.116502	1.00335	0.191774	1.62529	8.53378e-10	100	1.71123	1.01786	4.2324	0.842604	8.21103	0.971285			9.98727	1.34799	5.23069	0.905236	0.623107	2.23846	11.2259	1.26899					0.207846	0.462713	0.511458	0.401571					0.63472	0.477203	0.0126008	100	0	0	no
n6323_HW19-05_@103	2021-02-15	16	Cumul.	zircon	0.118832	1.07665	0.201115	1.40489	1e-09	100	1.67704	0.827109	4.09449	0.898849	8.08282	0.799982			9.73101	1.41717	5.41242	0.819927	0.611863	1.97715	13.0044	1.01472					0.209558	0.505532	0.511742	0.516421					0.673688	0.511333	0	0	0	0	no
n6323_HW19-05_@104	2021-02-15	16	Cumul.	zircon	0.116648	0.934532	0.289436	0.984817	8.53378e-10	100	1.72505	0.678743	4.24815	0.675673	8.28293	0.843549			10.2429	1.00885	7.80301	0.946716	0.656919	1.33228	9.41274	1.0578					0.209767	0.416337	0.513022	0.361783					0.941765	0.376336	0.0126008	100	0	0	no
n6323_HW19-05_@106	2021-02-15	16	Cumul.	zircon	0.11592	0.81497	0.150557	1.19885	9.26689e-10	100	1.72032	0.647304	4.22106	0.585336	8.14982	0.565319			10.2805	1.25829	4.12673	0.947323	0.644969	1.66732	7.55055	0.97811					0.209738	0.378287	0.518334	0.336473					0.504744	0.645748	0.0252016	70.7107	0	0	no
n6323_HW19-05_@107	2021-02-15	16	Cumul.	zircon	0.1174	1.4666	0.17193	2.03945	1e-09	100	1.80259	1.17309	4.3949	1.07949	8.42866	1.04436			10.0146	2.15584	4.83899	1.21009	0.641755	2.82083	25.6421	1.06093					0.213697	0.686284	0.525665	0.598109					0.579167	0.742177	0	0	0	0	no
n6323_HW19-05_@201a	2021-02-15	16	Cumul.	zircon	0.0729847	2.53545	0.0532021	5.35554	0.000946838	21.3355	0.055742	1.18333	4.53216	0.345168	8.5886	0.272532			10.6134	3.06058	0.194666	0.830022	0.156976	6.53564	1.52906	1.64					0.00649233	1.06775	0.527705	0.261827					0.0227761	0.890779	0.277218	21.3201	0.0211149	100	yes
n6323_HW19-05_@201b	2021-02-15	16	Cumul.	zircon	0.10603	1.13051	0.00900615	6.21629	0.000185865	22.3647	0.210279	1.80981	4.56271	0.624706	8.67131	0.480811			10.1284	3.02892	0.1521	1.01969	0.129753	6.8422	1.62145	0.621771					0.0242082	1.5893	0.526137	0.198344					0.0175476	0.910408	0.252016	22.3607	0.0211149	100	yes
n6323_HW19-05_@202a	2021-02-15	16	Cumul.	zircon	0.0970421	1.15436	0.142242	1.61165	0.000243265	22.8195	0.14981	2.2593	4.48893	0.30625	8.55617	0.253752			10.6908	0.501976	4.01656	1.49007	0.0576453	1.69802	1.08917	1.00428					0.0175159	2.35052	0.524213	0.130049					0.469574	1.59486	0.327621	19.6116	0	0	yes
n6323_HW19-05_@202b	2021-02-15	16	Cumul.	zircon	0.117187	0.718268	0.113408	1.2448	9.75553e-05	21.8235	0.71406	0.949579	4.40487	0.410017	8.40025	0.307641			10.2809	0.779052	3.19218	0.42104	0.256619	1.7677	2.20888	0.487286					0.0847842	0.97732	0.523484	0.250371					0.380487	0.338557	0.264617	21.8218	0	0	yes
n6323_HW19-05_@204	2021-02-15	16	Cumul.	zircon	0.103737	1.86905	0.0212279	4.76568	0.000358444	16.3641	0.169545	3.11174	4.64968	0.35376	8.69129	0.212548			10.5898	3.81509	0.0769522	1.50108	0.495852	5.38974	0.902703	1.70759					0.019456	3.01009	0.536164	0.221542					0.00891798	1.56411	0.63004	14.1421	0	0	yes
n6323_HW19-05_@205a	2021-02-15	16	Cumul.	zircon	0.0758832	2.66474	0.026729	9.37654	0.000149815	47.4747	0.0728401	1.40483	4.5168	0.482367	8.549	0.293718			10.4205	1.45728	0.509593	0.594657	0.0403265	9.55909	1.18542	0.831885					0.00851384	1.32857	0.528312	0.264223					0.0596073	0.492122	0.100806	35.3553	0	0	yes
n6323_HW19-05_@205b	2021-02-15	16	Cumul.	zircon	0.0596109	2.03749	0.0219149	5.62182	0.000274619	28.8737	0.0565225	0.822486	4.52381	0.272239	8.56487	0.194391			10.324	1.36864	0.40555	0.443811	0.0318169	6.35035	0.864779	0.704196					0.00660337	0.819419	0.528557	0.152725					0.0473124	0.411571	0.15121	28.8675	0	0	yes
Peng_mt1996_sess2238_@1	2021-02-14	16	Cumul.	zircon	0.078965	43.1158	0.0777778	68.9361	1e-09	100	0.00374797	13.9133	4.69093	1.24259	8.8611	1.20511			10.7938	2.58426	4.59974	1.36003	0.000737339	68.1393	33.007	1.19687					0.000424148	13.874	0.529583	0.671663					0.518984	0.86994	0	0	0	0	no
Peng_mt1996_sess2238_@2	2021-02-14	16	Cumul.	zircon	0.0343062	51.0039	0.326389	30.932	8.53378e-10	100	0.00326722	11.6545	4.58059	0.912558	8.62401	0.884693			10.3371	1.65981	5.81931	0.978266	0.0014623	31.5635	17.6644	1.16449					0.000375111	11.1156	0.532056	0.497541					0.675156	0.585153	0.0126008	100	0	0	no
Peng_mt1996_sess2238_@4	2021-02-15	16	Cumul.	zircon	0.0505051	44.9439	0.201539	33.2623	1e-09	100	0.00429723	11.9275	4.38943	0.944371	8.49356	0.912959			10.609	1.63603	6.51471	0.98991	0.00125856	31.6614	18.7798	1.59818					0.000504061	11.9948	0.515466	0.524246					0.763552	0.626623	0	0	0	0	no
Peng_mt1996_sess2238_@5	2021-02-15	16	Cumul.	zircon	0.0358423	46.5475	0.178307	33.2344	8.53378e-10	100	0.00359443	10.1328	4.69561	0.882909	8.84569	0.86546			10.9615	1.60651	6.10349	0.997046	0.00122557	31.6601	16.4532	1.20539					0.000408173	10.106	0.529438	0.473737					0.688164	0.552983	0.0126008	100	0	0	no
Peng_mt1996_sess2238_@6	2021-02-15	16	Cumul.	zircon	0.09375	32.2866	0.15	52.0593	1e-09	100	0.003302	11.5773	4.81221	0.9205	9.00642	0.903556			10.9787	1.59255	6.93356	0.955866	0.000691015	44.7473	18.2179	1.05688					0.000363497	11.5512	0.535357	0.493329					0.765249	0.556536	0	0	0	0	no
Tem2_mt1996_sess2238_@1	2021-02-14	16	Cumul.	zircon	0.0577023	2.55657	0.103825	2.7111	1e-09	100	0.341396	0.921198	4.36787	0.519957	8.36128	0.508467			10.2838	1.34444	2.57038	0.898555	0.139639	2.93859	5.38822	1.05119					0.0410099	0.625708	0.522404	0.273521					0.308842	0.685261	0	0	0.0211149	100	no
Tem2_mt1996_sess2238_@2	2021-02-14	16	Cumul.	zircon	0.0557634	2.13202	0.141298	2.93445	1e-09	100	0.333968	1.10172	4.2822	0.518574	8.28633	0.598613			10.3273	1.14329	3.58159	1.84518	0.137058	2.53839	5.39397	4.52648					0.0409483	0.990372	0.515872	0.275174					0.432195	1.7206	0	0	0	0	no
Tem2_mt1996_sess2238_@3	2021-02-14	16	Cumul.	zircon	0.0553509	2.175	0.165469	2.19859	8.53378e-10	100	0.342236	0.756715	4.35601	0.499747	8.37538	0.483147			10.1771	1.1253	4.18135	0.610802	0.13696	2.34369	5.48826	0.781761					0.0410294	0.632343	0.52012	0.277465					0.500503	0.362765	0.0126008	100	0	0	no
Tem2_mt1996_sess2238_@4	2021-02-15	16	Cumul.	zircon	0.0564062	2.63691	0.171019	2.66612	1e-09	100	0.335482	0.927118	4.29053	0.608214	8.33049	0.587537			10.3041	1.283	4.28658	0.667898	0.138396	3.43602	8.08631	0.943671					0.0404627	0.777478	0.516495	0.338893					0.513332	0.437048	0	0	0	0	no
Tem2_mt1996_sess2238_@5	2021-02-15	16	Cumul.	zircon	0.0519559	2.39559	0.150111	2.78703	8.53378e-10	100	0.34072	0.786281	4.27546	0.536	8.33128	0.638013			10.0277	1.4959	3.70579	0.865276	0.137075	2.56372	5.85961	0.60945					0.0406922	0.768197	0.513267	0.319748					0.444809	0.591189	0.0126008	100	0	0	no
Tem2_mt1996_sess2238_@6	2021-02-15	16	Cumul.	zircon	0.054133	2.32563	0.159436	2.74132	9.26689e-10	100	0.336821	0.892417	4.30333	0.527009	8.35662	0.508999			10.2425	1.15038	3.96594	1.28007	0.137501	2.55946	6.08379	0.884689					0.0403143	0.948968	0.514997	0.293453					0.474744	1.14116	0.0252016	70.7107	0	0	no
Tem2_mt1996_sess2241_@01	2021-02-20	16	Cumul.	zircon	0.0554061	1.85763	0.128643	3.36315	3.42412e-05	68.1917	0.342603	0.669178	4.48718	0.443312	8.63751	0.526954			10.5552	1.03619	3.34069	1.58128	0.142818	2.27341	4.49067	2.10175					0.0398468	0.722286	0.518759	0.25395					0.386444	1.53914	0.0378024	57.735	0	0	no
Tem2_mt1996_sess2241_@02	2021-02-20	16	Cumul.	zircon	0.0565702	2.88951	0.159831	2.57149	8.20463e-10	100	0.352338	0.87937	4.45956	0.717379	8.59174	0.853711			10.8969	1.26526	4.26214	0.642178	0.144112	2.75347	8.70443	0.842132					0.041004	1.19762	0.519193	0.385366					0.493883	0.445857	0.0126008	100	0	0	no
Tem2_mt1996_sess2241_@03	2021-02-20	16	Cumul.	zircon	0.0566683	1.77581	0.155408	2.45645	8.20463e-10	100	0.345699	0.754948	4.46048	0.412437	8.57587	0.399087			10.7341	0.935641	4.05851	1.28406	0.140674	1.99682	4.38535	1.56147					0.0403177	0.840025	0.520587	0.226656					0.476958	1.28619	0.0126008	100	0	0	no
Tem2_mt1996_sess2241_@04	2021-02-20	16	Cumul.	zircon	0.0520321	1.68212	0.158765	1.42719	1e-09	100	0.3475	0.9237	4.42243	0.321094	8.51377	0.310529			10.4839	0.693042	4.20919	0.354629	0.139581	1.52457	2.63122	0.597522					0.0408883	0.943663	0.520029	0.17728					0.493518	0.23257	0	0	0	0	no
Tem2_mt1996_sess2241_@05	2021-02-21	16	Cumul.	zircon	0.0579397	2.26808	0.101549	2.93531	9.10232e-10	100	0.350538	0.795873	4.55066	0.526828	8.67476	0.510136			10.8336	1.49578	2.4764	0.646638	0.153627	3.1953	7.35023	1.42156					0.040612	0.741255	0.5243	0.287888					0.286832	0.718722	0.0252016	70.7107	0	0	no
Tem2_mt1996_sess2241_@06	2021-02-21	16	Cumul.	zircon	0.055931	2.08252	0.0953878	2.77129	1e-09	100	0.34272	0.849139	4.39548	0.478986	8.52296	0.462898			10.7453	1.52247	2.35955	0.634652	0.142525	3.01721	5.85367	1.51551					0.0400848	0.884232	0.516682	0.295634					0.276732	0.43887	0	0	0	0	no
[truncated: 2 more columns]

## Sheet: Raw calib.
		n/a	n/a	0.209719	0.925157	0.17916,S	81.2	3.7013	0	0.125564	3.44154
		n/a	n/a	0.209719	0.925157	0.17916,S	81.2	3.7013	0	0.125564	3.44154
		n/a	n/a	0.206633	0.984735	0.17916,S	81.2	3.38984	0	0.124337	2.75325
		n/a	n/a	0.206633	0.984735	0.17916,S	81.2	3.38984	0	0.124337	2.75325
		n/a	n/a	0.206633	0.984735	0.17916,S	81.2	3.38984	0	0.124337	2.75325
		n/a	n/a	0.209719	0.925157	0.17916,S	81.2	3.7013	0	0.125564	3.44154
		n/a	n/a	0.209719	0.925157	0.17916,S	81.2	3.7013	0	0.125564	3.44154
		n/a	n/a	0.206633	0.984735	0.17916,S	81.2	3.38984	0	0.124337	2.75325
		n/a	n/a	0.209719	0.925157	0.17916,S	81.2	3.7013	0	0.125564	3.44154
		n/a	n/a	0.209719	0.925157	0.17916,S	81.2	3.7013	0	0.125564	3.44154
		n/a	n/a	0.209719	0.925157	0.17916,S	81.2	3.7013	0	0.125564	3.44154
		n/a	n/a	0.209719	0.925157	0.17916,S	81.2	3.7013	0	0.125564	3.44154
		n/a	n/a	0.209719	0.925157	0.17916,S	81.2	3.7013	0	0.125564	3.44154
		n/a	n/a	0.209719	0.925157	0.17916,S	81.2	3.7013	0	0.125564	3.44154
		n/a	n/a	0.209719	0.925157	0.17916,S	81.2	3.7013	0	0.125564	3.44154
		n/a	n/a	0.209719	0.925157	0.17916,S	81.2	3.7013	0	0.125564	3.44154
		n/a	n/a	0.206633	0.984735	0.17916,S	81.2	3.38984	0	0.124337	2.75325
		n/a	n/a	0.206633	0.984735	0.17916,S	81.2	3.38984	0	0.124337	2.75325
		n/a	n/a	0.209719	0.925157	0.17916,S	81.2	3.7013	0	0.125564	3.44154
		n/a	n/a	0.209719	0.925157	0.17916,S	81.2	3.7013	0	0.125564	3.44154
		n/a	n/a	0.209719	0.925157	0.17916,S	81.2	3.7013	0	0.125564	3.44154
		n/a	n/a	0.206633	0.984735	0.17916,S	81.2	3.38984	0	0.124337	2.75325
		n/a	n/a	0.206633	0.984735	0.17916,S	81.2	3.38984	0	0.124337	2.75325
		n/a	n/a	0.209719	0.925157	0.17916,S	81.2	3.7013	0	0.125564	3.44154
		n/a	n/a	0.209719	0.925157	0.17916,S	81.2	3.7013	0	0.125564	3.44154
		n/a	n/a	0.209719	0.925157	0.17916,S	81.2	3.7013	0	0.125564	3.44154
		n/a	n/a	0.206633	0.984735	0.17916,S	81.2	3.38984	0	0.124337	2.75325
		n/a	n/a	0.209719	0.925157	0.17916,S	81.2	3.7013	0	0.125564	3.44154
		n/a	n/a	0.209719	0.925157	0.17916,S	81.2	3.7013	0	0.125564	3.44154
		n/a	n/a	0.209719	0.925157	0.17916,S	81.2	3.7013	0	0.125564	3.44154
		n/a	n/a	0.209719	0.925157	0.17916,S	81.2	3.7013	0	0.125564	3.44154
		n/a	n/a	0.209719	0.925157	0.17916,S	81.2	3.7013	0	0.125564	3.44154
		n/a	n/a	0.209719	0.925157	0.17916,S	81.2	3.7013	0	0.125564	3.44154
		n/a	n/a	0.209719	0.925157	0.17916,S	81.2	3.7013	0	0.125564	3.44154
		n/a	n/a	0.209719	0.925157	0.17916,S	81.2	3.7013	0	0.125564	3.44154
		n/a	n/a	0.209719	0.925157	0.17916,S	81.2	3.7013	0	0.125564	3.44154
		n/a	n/a	0.209719	0.925157	0.17916,S	81.2	3.7013	0	0.125564	3.44154
		n/a	n/a	0.209719	0.925157	0.17916,S	81.2	3.7013	0	0.125564	3.44154
		n/a	n/a	0.209719	0.925157	0.17916,S	81.2	3.7013	0	0.125564	3.44154
		n/a	n/a	0.206633	0.984735	0.17916,S	81.2	3.38984	0	0.124337	2.75325
		n/a	n/a	0.209719	0.925157	0.17916,S	81.2	3.7013	0	0.125564	3.44154
		n/a	n/a	0.209719	0.925157	0.17916,S	81.2	3.7013	0	0.125564	3.44154
		n/a	n/a	0.209719	0.925157	0.17916,S	81.2	3.7013	0	0.125564	3.44154
		n/a	n/a	0.209719	0.925157	0.17916,S	81.2	3.7013	0	0.125564	3.44154
		n/a	n/a	0.209719	0.925157	0.17916,S	81.2	3.7013	0	0.125564	3.44154
		n/a	n/a	0.209719	0.925157	0.17916,S	81.2	3.7013	0	0.125564	3.44154
		n/a	n/a	0.209719	0.925157	0.17916,S	81.2	3.7013	0	0.125564	3.44154
		n/a	n/a	0.209719	0.925157	0.17916,S	81.2	3.7013	0	0.125564	3.44154
		n/a	n/a	0.209719	0.925157	0.17916,S	81.2	3.7013	0	0.125564	3.44154
		n/a	n/a	0.209719	0.925157	0.17916,S	81.2	3.7013	0	0.125564	3.44154
		n/a	n/a	0.209719	0.925157	0.17916,S	81.2	3.7013	0	0.125564	3.44154
		n/a	n/a	0.209719	0.925157	0.17916,S	81.2	3.7013	0	0.125564	3.44154
		n/a	n/a	0.209719	0.925157	0.17916,S	81.2	3.7013	0	0.125564	3.44154
		n/a	n/a	0.209719	0.925157	0.17916,S	81.2	3.7013	0	0.125564	3.44154
		n/a	n/a	0.209719	0.925157	0.17916,S	81.2	3.7013	0	0.125564	3.44154
		n/a	n/a	0.209719	0.925157	0.17916,S	81.2	3.7013	0	0.125564	3.44154
		n/a	n/a	0.209719	0.925157	0.17916,S	81.2	3.7013	0	0.125564	3.44154
		n/a	n/a	0.209719	0.925157	0.17916,S	81.2	3.7013	0	0.125564	3.44154
		n/a	n/a	0.209719	0.925157	0.17916,S	81.2	3.7013	0	0.125564	3.44154
		n/a	n/a	0.209719	0.925157	0.17916,S	81.2	3.7013	0	0.125564	3.44154
		n/a	n/a	0.209719	0.925157	0.17916,S	81.2	3.7013	0	0.125564	3.44154
		n/a	n/a	0.209719	0.925157	0.17916,S	81.2	3.7013	0	0.125564	3.44154
		n/a	n/a	0.209719	0.925157	0.17916,S	81.2	3.7013	0	0.125564	3.44154
		n/a	n/a	0.209719	0.925157	0.17916,S	81.2	3.7013	0	0.125564	3.44154
		n/a	n/a	0.209719	0.925157	0.17916,S	81.2	3.7013	0	0.125564	3.44154
		n/a	n/a	0.209719	0.925157	0.17916,S	81.2	3.7013	0	0.125564	3.44154
		n/a	n/a	0.209719	0.925157	0.17916,S	81.2	3.7013	0	0.125564	3.44154
		n/a	n/a	0.209719	0.925157	0.17916,S	81.2	3.7013	0	0.125564	3.44154
		n/a	n/a	0.209719	0.925157	0.17916,S	81.2	3.7013	0	0.125564	3.44154
		n/a	n/a	0.209719	0.925157	0.17916,S	81.2	3.7013	0	0.125564	3.44154
		n/a	n/a	0.209719	0.925157	0.17916,S	81.2	3.7013	0	0.125564	3.44154
		n/a	n/a	0.209719	0.925157	0.17916,S	81.2	3.7013	0	0.125564	3.44154
		n/a	n/a	0.209719	0.925157	0.17916,S	81.2	3.7013	0	0.125564	3.44154
		n/a	n/a	0.209719	0.925157	0.17916,S	81.2	3.7013	0	0.125564	3.44154
		n/a	n/a	0.206633	0.984735	0.17916,S	81.2	3.38984	0	0.124337	2.75325
		n/a	n/a	0.206633	0.984735	0.17916,S	81.2	3.38984	0	0.124337	2.75325
		n/a	n/a	0.206633	0.984735	0.17916,S	81.2	3.38984	0	0.124337	2.75325
		n/a	n/a	0.206633	0.984735	0.17916,S	81.2	3.38984	0	0.124337	2.75325
		n/a	n/a	0.206633	0.984735	0.17916,S	81.2	3.38984	0	0.124337	2.75325
		n/a	n/a	0.206633	0.984735	0.17916,S	81.2	3.38984	0	0.124337	2.75325

## Sheet: common Pb inputs
					s
					s
					s
					s
					s
					s
					s
					s
					s
					s
					s
					s
					s
					s
					s
					s
					s
					s
					s
					s
					s
					s
					s
					s
					s
					s
					s
					s
					s
					s
					s
					s
					s
					s
					s
					s
					s
					s
					s
					s
					s
					s
					s
					s
					s
					s

## Sheet: Data S2 U-Pb Hiawatha
Data S2 – Secondary ion mass spectrometry (SIMS) U–Pb data for Hiawatha zircon grains
						Ratios (PbC corrected)											Ratios (PbC UNCORRECTED, for TW concordia diagram)				Ages (PbC corrected)
Sample ID	Session ID	[U]	[Th]	[Pb]	Th/U	207Pb	±s	206Pb	±s	r	238U	±s	207Pb	±s	Disc. %	Disc. %	238U	±s	207Pb	±s	207Pb	±s	206Pb	±s	207Pb	±s	207Pb-corr	±s	206Pb	f206% ***	Texture	Used to calculate
		ppm	ppm	ppm	measured	235U	%	238U	%		206Pb	%	206Pb	%	conv.*	2s limit**	206Pb	%	206Pb	%	235U		238U		206Pb		age (Ma)		204Pb		type****	concordia ages
n6322_HW19-01_@001	#1	1936.93	51.5564	80.7853	0.0266175	0.48532	2.02959	0.0347311	1.40547	0.692492	28.7926	1.40547	0.101346	1.4642	-88.0846	-79.2399	28.2161	1.39359	0.116048	0.797231	401.716	6.756	220.091	3.04182	1648.92	27.1516	205.995	3.71188	934.119	2,00	Porous
n6322_HW19-01_@003a	#1	3174.65	115.686	31.7238	0.0364406	0.0613661	5.39436	0.00953405	1.15767	0.214607	104.887	1.15767	0.0466821	5.26867	85.8039		102.067	1.15299	0.0678928	1.7886	60.4731	3.17184	61.1693	0.704826	32.9935	126.44	61.2121	0.74	695.675	2,69	Recrystallized
n6322_HW19-01_@003b	#2	3679.2	108.244	35.5853	0.0294206	0.0576356	4.95241	0.00924588	1.37218	0.277073	108.156	1.37218	0.0452107	4.75852	235.045		105.776	1.36966	0.0626056	2.09504	56.8978	2.74402	59.3289	0.810413	-44.2872	115.851	59.4781	0.831925	849.863	2,20	Recrystallized	Yes, younger concordia age
n6322_HW19-01_@003c	#2	3293.4	110.746	31.8001	0.0336266	0.0588796	7.02561	0.0091379	1.60786	0.228857	109.434	1.60786	0.0467323	6.83915	65.1543		105.964	1.59107	0.0717489	1.45603	58.0915	3.9745	58.6392	0.938631	35.5693	164.256	58.6728	0.964065	589.801	3,17	Recrystallized	Yes, younger concordia age
n6322_HW19-01_@003d	#2	3580.55	103.316	39	0.0288547	0.0606267	7.10777	0.00961397	1.45353	0.204498	104.015	1.45353	0.0457362	6.95756	481.381		98.4436	1.43953	0.0880476	1.46822	59.7654	4.13379	61.6796	0.892316	-16.2708	168.776	61.7973	0.989664	349.159	5,36	Recrystallized
n6322_HW19-01_@007a	#1	5180.97	100.142	56.0107	0.0193288	0.064953	12.5577	0.0101919	1.17751	0.0937678	98.1167	1.17751	0.0462212	12.5024	612.576		94.7468	1.17032	0.0733343	5.2784	63.8988	7.80688	65.3689	0.76588	9.1736	304.02	65.4597	0.878846	544.547	3,43	Recrystallized
n6322_HW19-01_@007b	#1	6377.29	150.202	66.7776	0.0235526	0.0672992	2.55337	0.00982178	1.16156	0.454914	101.815	1.16156	0.0496957	2.27386	-65.4661		100.984	1.16007	0.0561094	1.17472	66.1333	1.63613	63.0064	0.728334	180.783	53.0085	62.8133	0.73376	2291.85	0,82	Recrystallized
n6322_HW19-01_@009a	#1	818.629	204.359	10.3587	0.249636	0.0868677	11.4397	0.0117487	1.38606	0.121162	85.1154	1.38606	0.0536247	11.3554	-79.267		80.267	1.35437	0.0981693	2.50258	84.5813	9.3265	75.2959	1.03766	355.323	258.509	74.7146	1.22408	328.343	5,70	Recrystallized
n6322_HW19-01_@009b	#1	896.052	153.192	10.2767	0.170964	0.0762986	7.74563	0.0102285	1.35562	0.175017	97.7656	1.35562	0.0541005	7.62608	-82.9342		95.1963	1.34214	0.0746392	2.6242	74.659	5.5907	65.6025	0.884871	375.237	172.233	65.0405	0.933733	711.681	2,63	Recrystallized
n6322_HW19-01_@010	#1	3254.57	842.124	32.9004	0.258752	0.0597058	12.3978	0.00888904	1.15668	0.0932968	112.498	1.15668	0.0487147	12.3437	-57.7193		102.114	1.14126	0.121347	2.40343	58.8834	7.1175	57.0493	0.656998	134.124	293.056	56.9367	1.01623	202.634	9,23	Porous	Yes, younger concordia age
n6322_HW19-01_@011	#1	1961.69	354.187	52.6883	0.180552	0.279054	13.8794	0.0229844	12.5574	0.904752	43.5078	12.5574	0.0880549	5.91175	-90.4	-49.9894	41.4102	11.9565	0.124096	1.36336	249.907	31.2218	146.49	18.2136	1383.68	113.757	139.263	16.64	387.941	4,82	Porous
n6322_HW19-01_@012	#1	1660.42	1010.81	41.9602	0.608768	0.245338	3.36473	0.0196061	1.91147	0.568091	51.0045	1.91147	0.0907552	2.76906	-92.1757	-73.6353	50.0467	1.88682	0.104743	1.58703	222.782	6.75306	125.166	2.36987	1441.47	52.7896	118.492	2.51792	995.98	1,88	Porous
n6322_HW19-01_@016a	#1	1108.44	174.898	10.6499	0.157788	0.0548347	9.96406	0.0089047	1.35949	0.13644	112.3	1.35949	0.0446616	9.87088	177.94		109.225	1.34528	0.0663235	2.61623	54.2053	5.27308	57.1493	0.773555	-74.0746	242.939	57.3296	0.800299	682.93	2,74	Recrystallized	Yes, younger concordia age
n6322_HW19-01_@016b	#1	762.295	430.105	10.9856	0.564223	0.101179	9.35293	0.011792	1.76357	0.188558	84.8033	1.76357	0.0622301	9.18516	-89.4336		82.7941	1.73718	0.0805534	4.3319	97.8637	8.76358	75.5714	1.32511	682.025	197.142	74.1665	1.39003	789.425	2,37	Recrystallized
n6322_HW19-01_@016c	#1	1014.77	435.856	11.3877	0.429512	0.0636962	11.943	0.00946223	1.37423	0.115066	105.683	1.37423	0.0488223	11.8636	-56.6854		100.686	1.34873	0.0860247	2.96363	62.6997	7.28779	60.7107	0.830441	139.308	281.169	60.5882	0.928962	395.559	4,73	Recrystallized
n6322_HW19-01_@016d	#2	974.022	114.222	12.3794	0.117269	0.1053	8.2007	0.011564	2.01442	0.24564	86.4751	2.01442	0.0660419	7.94944	-91.3367	-11.1079	83.3893	1.9734	0.0935038	2.94259	101.657	7.96401	74.1187	1.48468	807.703	166.957	72.381	1.55517	524.13	3,57	Recrystallized
n6322_HW19-01_@016e	#2	1228.04	112.723	11.5884	0.091791	0.0582142	8.13722	0.00883153	1.76441	0.216832	113.231	1.76441	0.047807	7.94363	-36.9932		111.382	1.75161	0.0606723	3.63704	57.4532	4.55549	56.6818	0.99579	89.7306	189.049	56.6345	1.00982	1145.31	1,63	Recrystallized	Yes, younger concordia age
n6322_HW19-01_@019	#1	1641.89	167.508	60.6662	0.102022	0.451687	2.52001	0.0327622	2.20326	0.874305	30.523	2.20326	0.0999914	1.22316	-88.5639	-81.0784	30.3497	2.19369	0.104167	0.967671	378.46	7.99292	207.813	4.50722	1623.92	22.7542	194.786	4.61312	3294.97	0,57	Porous
n6322_HW19-01_@020a	#1	1093.25	1008.22	13.1942	0.922225	0.0616908	10.9276	0.00910621	1.30445	0.119372	109.815	1.30445	0.049134	10.8494	-62.3914		105.513	1.28771	0.0799478	2.34897	60.7836	6.46783	58.4367	0.758878	154.228	256.029	58.2925	0.82646	477.379	3,92	Recrystallized	Yes, younger concordia age
n6322_HW19-01_@020b	#1	1097.25	812.992	12.6401	0.740938	0.0579124	9.37854	0.00908933	1.31378	0.140083	110.019	1.31378	0.0462102	9.28606	578.146		106.438	1.29933	0.0719046	2.46702	57.1635	5.22641	58.3289	0.7629	8.60123	224.764	58.4004	0.804808	574.621	3,25	Recrystallized	Yes, younger concordia age
n6322_HW19-01_@020c	#2	1280.7	393.722	13.5298	0.307426	0.068463	5.79073	0.00916996	1.67698	0.289598	109.052	1.67698	0.0541486	5.54259	-84.7839		107.132	1.66562	0.0679084	2.64417	67.2399	3.77457	58.844	0.982389	377.235	124.922	58.3262	0.998094	1062.23	1,76	Recrystallized	Yes, younger concordia age
n6322_HW19-01_@020d	#2	1346.32	1028.56	15.6081	0.763982	0.0573269	9.00157	0.00902439	1.67579	0.186167	110.811	1.67579	0.0460722	8.8442	4039.07		106.959	1.65355	0.0735179	2.6033	56.6014	4.96774	57.914	0.966246	1.3992	214.248	57.9945	0.999693	538.049	3,48	Recrystallized	Yes, younger concordia age
n6322_HW19-01_@021a	#1	2055.48	277.553	22.8048	0.13503	0.0765871	10.6699	0.0100593	1.2713	0.119148	99.4103	1.2713	0.0552186	10.5939	-85.0977		93.4179	1.24905	0.102261	3.39191	74.9311	7.73659	64.5226	0.816235	421.086	238.13	63.8768	1.04375	310.278	6,03	Porous
n6322_HW19-01_@021b	#1	1109.58	152.301	207.209	0.13726	2.6471	3.87909	0.16098	3.64669	0.940091	6.21194	3.64669	0.119261	1.32247	-54.2951	-47.1636	6.20816	3.64466	0.119696	1.31371	1313.84	28.9981	962.222	32.6788	1945.18	23.6453	903.528	32.9633	30747.9	0,06	Porous
n6322_HW19-01_@022a	#1	183.861	144.99	109.44	0.788586	8.80417	1.58347	0.436499	1.28658	0.812507	2.29096	1.28658	0.146286	0.923087	1.6558		2.29096	1.28658	0.146286	0.923087	2317.92	14.542	2334.95	25.2513	2302.96	15.8566	>1200		>1e6	{0,00}	Unaffected by impact (original zoning visible in CL imaging)
n6322_HW19-01_@022b	#2	126.082	92.9388	72.2824	0.737128	8.43715	3.01604	0.423285	2.30178	0.763181	2.36247	2.30178	0.144564	1.94892	-0.3755		2.36247	2.30178	0.144564	1.94892	2279.18	27.7552	2275.38	44.2807	2282.6	33.5551	>1200		>1e6	{0,00}	Unaffected by impact (original zoning visible in CL imaging)
n6322_HW19-01_@026	#1	2702.83	187.412	51.3962	0.0693391	0.176248	4.79667	0.0173322	2.88661	0.601794	57.696	2.88661	0.0737513	3.83087	-90.0448	-58.2129	56.8342	2.84941	0.0851313	2.97372	164.827	7.32422	110.773	3.17106	1034.67	77.4521	107.203	3.13084	1252.15	1,49	Porous
n6322_HW19-01_@027	#1	1784.18	23.2892	32.679	0.0130532	0.174633	4.66305	0.0169441	2.06247	0.4423	59.0177	2.06247	0.0747493	4.18214	-90.5365	-56.3414	57.5487	2.02498	0.0936889	2.29208	163.432	7.06372	108.313	2.21565	1061.77	84.2222	104.679	2.2793	751.377	2,49	Porous
n6322_HW19-01_@028	#1	161.673	158.241	8.03525	0.978775	0.529736	7.65611	0.0365003	4.79362	0.626117	27.397	4.79362	0.10526	5.96969	-88.0549	-52.8276	26.9142	4.71336	0.11813	2.83682	431.634	27.2837	231.104	10.8912	1718.85	109.9	215.234	10.4048	1061.32	1,76	Porous
n6322_HW19-01_@030	#1	1067.74	472.176	47.6038	0.44222	0.539315	1.93505	0.0358661	1.47604	0.762794	27.8815	1.47604	0.109058	1.25128	-88.7487	-81.5067	27.765	1.47309	0.112094	1.08445	437.973	6.90737	227.158	3.2954	1783.74	22.8122	210.445	3.82832	4475.23	0,42	Porous
n6322_HW19-01_@036	#1	1945.62	147.789	20.8647	0.0759599	0.0819694	12.4421	0.00966337	1.4611	0.117432	103.484	1.4611	0.0615208	12.356	-91.0005		91.5547	1.3849	0.150754	2.79712	79.9949	9.61648	61.995	0.90153	657.493	267.357	60.8766	1.48308	162.252	11,53	Porous
n6322_HW19-01_@037	#1	9260.34	114.456	104.015	0.0123598	0.0779644	4.69477	0.0106169	1.64062	0.349457	94.1898	1.64062	0.0532597	4.39877	-80.3894		91.7047	1.61575	0.0739015	1.90368	76.2293	3.45362	68.0799	1.11115	339.879	99.7293	67.5733	1.13477	708.891	2,64	Porous
n6322_HW19-01_@039	#1	2360.75	1305.1	48.6578	0.552833	0.163765	2.71299	0.016468	1.32141	0.487067	60.7237	1.32141	0.0721237	2.36943	-90.073	-69.7432	59.9131	1.31528	0.0823154	1.29604	153.993	3.88386	105.295	1.38023	989.433	48.2116	102.103	1.46599	1401.12	1,33	Porous
n6322_HW19-01_@047	#1	253.588	111.393	6.64257	0.439269	0.254378	6.12501	0.0215848	1.50791	0.24619	46.3289	1.50791	0.0854731	5.93649	-90.551	-48.8701	45.3693	1.49238	0.10101	2.89836	230.126	12.6911	137.664	2.05418	1326.29	115.152	131.289	2.33501	903.038	2,07	Porous
n6322_HW19-01_@051a	#1	1388.7	1461.47	24.6953	1.0524	0.117561	6.29733	0.0122985	1.67177	0.265472	81.3107	1.67177	0.0693281	6.07137	-91.874	-35.7922	77.931	1.6309	0.10118	2.22934	112.858	6.7487	78.7977	1.30943	908.518	125.307	76.6324	1.45078	449.967	4,16	Porous
n6322_HW19-01_@051b	#1	1571.7	1723.34	32.7812	1.09648	0.138017	9.06376	0.0137858	4.10903	0.453348	72.5386	4.10903	0.0726105	8.07884	-91.812	-22.3718	67.1721	3.82627	0.129058	2.22169	131.276	11.2233	88.2618	3.603	1003.1	164.578	85.4921	3.50304	252.815	7,40	Porous
n6322_HW19-01_@054	#1	3342.37	66.8694	48.6546	0.0200066	0.12821	4.81275	0.0135721	1.76325	0.366371	73.6807	1.76325	0.068513	4.47812	-90.7672	-48.8138	71.0794	1.72402	0.0955956	1.21278	122.488	5.56858	86.9028	1.52221	884.113	92.6911	84.6227	1.61432	529.766	3,53	Porous
n6322_HW19-01_@101a	#1	139.526	137.689	51.4063	0.986839	3.3958	1.67689	0.265004	1.22945	0.733175	3.77353	1.22945	0.0929369	1.14035	2.17328		3.77353	1.22945	0.0929369	1.14035	1503.43	13.2393	1515.39	16.6245	1486.6	21.6007	>1200		>1e6	{0,00}	Unaffected by impact (original zoning visible in CL imaging)
n6322_HW19-01_@101b	#2	124.045	122.894	46.4727	0.99072	3.4327	1.92508	0.268305	1.58591	0.823816	3.7271	1.58591	0.0927909	1.09124	3.67874		3.7271	1.58591	0.0927909	1.09124	1511.91	15.2512	1532.19	21.6636	1483.62	20.6787	>1200		>1e6	{0,00}	Unaffected by impact (original zoning visible in CL imaging)
n6322_HW19-01_@102	#1	158.357	57.9823	67.721	0.36615	5.67656	1.46421	0.347586	1.18998	0.81271	2.87698	1.18998	0.118446	0.85315	-0.589416		2.87698	1.18998	0.118446	0.85315	1927.81	12.7199	1923.06	19.8167	1932.91	15.2753	>1200		>1e6	{0,00}	Unaffected by impact (original zoning visible in CL imaging)	Yes, older concordia age
n6322_HW19-01_@103	#1	203.505	96.7433	89.8852	0.475386	5.68229	1.35745	0.352455	1.13127	0.833373	2.83724	1.13127	0.116928	0.750279	2.21614		2.83724	1.13127	0.116928	0.750279	1928.68	11.7889	1946.31	19.0329	1909.79	13.4703	>1200		>1e6	{0,00}	Unaffected by impact (original zoning visible in CL imaging)	Yes, older concordia age
n6322_HW19-01_@104	#1	87.9532	35.8453	36.1564	0.40755	5.26531	1.68637	0.333685	1.22341	0.725472	2.99684	1.22341	0.114442	1.16065	-0.916425		2.99684	1.22341	0.114442	1.16065	1863.26	14.493	1856.22	19.7624	1871.12	20.9353	>1200		37948.5	{0,05}	Unaffected by impact (original zoning visible in CL imaging)
n6322_HW19-01_@106	#1	37.2678	10.3801	14.0827	0.278528	5.06504	2.57033	0.314699	1.79026	0.696507	3.17764	1.79026	0.116731	1.84434	-8.56612		3.17764	1.79026	0.116731	1.84434	1830.27	22.0329	1763.79	27.6844	1906.76	33.1291	>1200		>1e6	{0,00}	Unaffected by impact (original zoning visible in CL imaging)
n6322_HW19-01_@107	#1	158.838	61.3876	67.4226	0.38648	5.47797	1.57358	0.346362	1.19089	0.756804	2.88715	1.19089	0.114706	1.02856	2.58519		2.88715	1.19089	0.114706	1.02856	1897.15	13.602	1917.21	19.7799	1875.28	18.5432	>1200		>1e6	{0,00}	Unaffected by impact (original zoning visible in CL imaging)	Yes, older concordia age
n6322_HW19-01_@118	#1	400.763	112.935	167.833	0.2818	5.61087	1.22268	0.350071	1.09821	0.898203	2.85656	1.09821	0.116245	0.537466	2.17522		2.85656	1.09821	0.116245	0.537466	1917.77	10.592	1934.94	18.3833	1899.26	9.66147	>1200		>1e6	{0,00}	Unaffected by impact (original zoning visible in CL imaging)	Yes, older concordia age
n6322_HW19-01_@120	#1	163.831	60.2799	69.3458	0.367938	5.52388	1.41139	0.346225	1.14377	0.810385	2.88829	1.14377	0.115714	0.826928	1.56059		2.88829	1.14377	0.115714	0.826928	1904.32	12.2074	1916.55	18.9905	1891.02	14.8798	>1200		>1e6	{0,00}	Unaffected by impact (original zoning visible in CL imaging)	Yes, older concordia age
n6323_HW19-05_@002	#1	3617.41	28.967	87.3005	0.00800766	0.240115	2.49055	0.0222832	1.5699	0.630342	44.8769	1.5699	0.078152	1.93346	-88.598	-73.8115	44.3386	1.55978	0.0872374	1.46153	218.514	4.90831	142.07	2.20633	1150.74	38.3977	136.82	2.30915	1559.34	1,20	Porous
n6323_HW19-05_@081	#1	5341.21	356.217	103.901	0.0666921	0.174679	3.01325	0.0174577	1.83525	0.609058	57.2814	1.83525	0.0725693	2.38989	-89.6183	-69.3438	56.7702	1.82441	0.0793792	1.87526	163.472	4.55996	111.568	2.03025	1001.95	48.5353	108.142	2.05218	2095.72	0,89	Porous
n6323_HW19-05_@083	#1	5774.17	41.2294	132.401	0.00714031	0.242771	4.66894	0.0211676	4.1306	0.884698	47.242	4.1306	0.0831812	2.1765	-90.3083	-74.6309	46.7647	4.09166	0.0907844	1.59174	220.687	9.30343	135.031	5.52194	1273.47	42.4671	129.159	5.33611	1850.94	1,01	Porous
n6323_HW19-05_@101	#1	141.888	83.6309	64.0204	0.589414	5.62464	1.52531	0.349472	1.15428	0.756751	2.86146	1.15428	0.11673	0.9971	1.53803		2.86146	1.15428	0.11673	0.9971	1919.88	13.2357	1932.08	19.2987	1906.74	17.9085	>1200		>1e6	{0,00}	Unaffected by impact (original zoning visible in CL imaging)	Yes, older concordia age
n6323_HW19-05_@102	#1	113.168	74.3482	51.4427	0.656974	5.58133	1.54685	0.347458	1.1773	0.761095	2.87804	1.1773	0.116502	1.00335	1.16784		2.87804	1.1773	0.116502	1.00335	1913.22	13.4081	1922.45	19.5999	1903.23	18.0283	>1200		>1e6	{0,00}	Unaffected by impact (original zoning visible in CL imaging)	Yes, older concordia age
n6323_HW19-05_@103	#1	94.5078	64.2464	43.5655	0.6798	5.72206	1.61068	0.349235	1.19796	0.743763	2.8634	1.19796	0.118832	1.07665	-0.464741		2.8634	1.19796	0.118832	1.07665	1934.71	14.0179	1930.95	20.0201	1938.73	19.264	>1200		>1e6	{0,00}	Unaffected by impact (original zoning visible in CL imaging)	Yes, older concordia age
n6323_HW19-05_@104	#1	135.469	132.768	66.4126	0.980059	5.6076	1.48726	0.348656	1.15698	0.777924	2.86815	1.15698	0.116648	0.934532	1.37813		2.86815	1.15698	0.116648	0.934532	1917.27	12.8975	1928.18	19.3103	1905.48	16.7871	>1200		>1e6	{0,00}	Unaffected by impact (original zoning visible in CL imaging)	Yes, older concordia age
n6323_HW19-05_@106	#1	167.803	86.9755	73.5224	0.518318	5.52946	1.40385	0.345956	1.14307	0.814242	2.89054	1.14307	0.11592	0.81497	1.28303		2.89054	1.14307	0.11592	0.81497	1905.19	12.1437	1915.26	18.968	1894.24	14.6589	>1200		>1e6	{0,00}	Unaffected by impact (original zoning visible in CL imaging)	Yes, older concordia age
n6323_HW19-05_@107	#1	51.4462	31.2678	23.1423	0.607778	5.64753	1.95785	0.348891	1.29702	0.662471	2.86622	1.29702	0.1174	1.4666	0.741599		2.86622	1.29702	0.1174	1.4666	1923.39	17.0312	1929.3	21.6624	1917.01	26.3102	>1200		>1e6	{0,00}	Unaffected by impact (original zoning visible in CL imaging)	Yes, older concordia age
n6323_HW19-05_@201a	#1	889.688	21.7529	9.95572	0.0244501	0.0849359	6.16552	0.0103979	1.58917	0.257751	96.1733	1.58917	0.059244	5.95719	-88.8767	-11.0431	94.4712	1.57376	0.0729847	2.53545	82.775	4.91289	66.6831	1.05433	576.076	129.771	65.68	1.07906	1056.77	1,77	Porous
n6323_HW19-05_@201b	#1	844.652	16.1361	36.9284	0.0191038	0.564388	2.01694	0.0395543	1.55331	0.770134	25.2817	1.55331	0.103486	1.28657	-86.782	-79.1595	25.1939	1.55046	0.10603	1.13051	454.379	7.41552	250.07	3.81112	1687.57	23.7398	233.594	4.23247	5383.76	0,35	Porous
n6323_HW19-05_@202a	#1	1237.1	624.094	43.1301	0.50448	0.366927	2.97938	0.028411	2.59835	0.872113	35.1976	2.59835	0.093668	1.45782	-89.1671	-79.7806	35.0376	2.58853	0.0970421	1.15436	317.373	8.15327	180.596	4.62906	1501.43	27.5606	170.577	4.59853	4112.81	0,45	Porous
n6323_HW19-05_@202b	#1	598.575	239.991	101.329	0.400938	2.20656	1.549	0.138111	1.3448	0.868174	7.24057	1.3448	0.115874	0.768709	-59.5487	-55.6086	7.22736	1.34389	0.117187	0.718268	1183.12	10.8814	833.97	10.5287	1893.52	13.828	782.356	12.4775	10257	0,18	Porous
n6323_HW19-05_@204	#1	1546.09	14.9433	52.7391	0.0096652	0.420051	3.76076	0.0308355	3.09221	0.82223	32.4302	3.09221	0.0987984	2.14046	-89.0665	-75.835	32.2128	3.07396	0.103737	1.86905	356.087	11.3588	195.775	5.96554	1601.56	39.9403	183.731	5.87045	2790.56	0,67	Porous
n6323_HW19-05_@205a	#1	1143.71	73.2031	17.2068	0.0640049	0.139746	3.48546	0.0137425	1.64206	0.471117	72.767	1.64206	0.073752	3.07443	-92.1068	-66.3102	72.5635	1.63941	0.0758832	2.66474	132.818	4.34863	87.9866	1.43514	1034.69	62.1406	85.0979	1.46251	6685.92	0,28	Porous
n6323_HW19-05_@205b	#1	1570.21	79.9817	17.7822	0.050937	0.0813798	3.32046	0.0106138	1.35767	0.40888	94.2171	1.35767	0.055609	3.03021	-84.8602	-35.8027	93.7337	1.355	0.0596109	2.03749	79.4413	2.54044	68.0603	0.919239	436.79	67.4982	67.3517	0.925269	3645.39	0,51	Porous
*Age discordance in conventional concordia space. Positive numbers are reverse discordant.
**Age discordance at closest approach of error ellipse to concordia (2σ level). Left blank if concordant within error.
***% of common 206Pb in measured 206Pb, estimated from measured 204Pb, assuming present-day Stacey and Kramers (1975) common Pb. Figures in parentheses indicate that no correction has been applied because 204Pb counts were insignificant.
****Texture type for most grains is based on backscattered electron and cathodoluminescence imaging, with microstructural characterization aiding interpretation for eight grains (HW19-01 z009, z010, z012, z016, z019, z019, z020, z039, z047).

## Sheet: Data S3 U-Pb standards
Data S3 – Secondary ion mass spectrometry (SIMS) U–Pb data for secondary reference material Temora 2
						Ratios (PbC corrected)											Ratios (PbC UNCORRECTED, for TW concordia diagram)				Ages (PbC corrected)
Sample ID	Session ID	[U]	[Th]	[Pb]	Th/U	207Pb	±s	206Pb	±s	r	238U	±s	207Pb	±s	Disc. %	Disc. %	238U	±s	207Pb	±s	207Pb	±s	206Pb	±s	207Pb	±s	207Pb-corr	±s	206Pb	f206% ***
		ppm	ppm	ppm	measured	235U	%	238U	%		206Pb	%	206Pb	%	conv.*	2s limit**	206Pb	%	206Pb	%	235U		238U		206Pb		age (Ma)		204Pb
Tem2_mt1996_sess2238_@1	#1	243.322	78.554	18.9581	0.32284	0.533678	2.84252	0.0670787	1.24252	0.437121	14.9079	1.24252	0.0577023	2.55657	-19.9077		14.9079	1.24252	0.0577023	2.55657	434.248	10.0933	418.532	5.0371	518.478	56.1425	417.182	5.14759	>1e6	{0.00}
Tem2_mt1996_sess2238_@2	#1	238.295	107.197	19.3023	0.449848	0.520269	2.60167	0.0676671	1.49105	0.57311	14.7782	1.49105	0.0557634	2.13202	-4.869		14.7782	1.49105	0.0557634	2.13202	425.331	9.08095	422.085	6.09475	442.962	47.4265	421.807	6.20117	>1e6	{0.00}
Tem2_mt1996_sess2238_@3	#1	238.238	125.117	19.538	0.525178	0.512676	2.50668	0.0671764	1.24613	0.497122	14.8862	1.24613	0.0553509	2.175	-1.76898		14.8862	1.24613	0.0553509	2.175	420.247	8.66318	419.122	5.05861	426.425	48.5226	419.026	5.16145	>1e6	{0.00}
Tem2_mt1996_sess2238_@4	#1	159.264	85.7469	13.0791	0.538395	0.520346	2.95282	0.0669059	1.32885	0.450029	14.9464	1.32885	0.0564062	2.63691	-11.2231		14.9464	1.32885	0.0564062	2.63691	425.383	10.3138	417.488	5.37422	468.392	58.4085	416.813	5.49068	>1e6	{0.00}
Tem2_mt1996_sess2238_@5	#1	219.014	101.939	17.8398	0.465447	0.485431	2.71163	0.0677628	1.27048	0.468529	14.7574	1.27048	0.0519559	2.39559	50.7369	1.31817	14.7574	1.27048	0.0519559	2.39559	401.792	9.03789	422.663	5.19969	283.47	54.8165	424.43	5.33486	>1e6	{0.00}
Tem2_mt1996_sess2238_@6	#1	212.319	105.761	17.2382	0.498122	0.499348	2.69216	0.0669021	1.35617	0.503748	14.9472	1.35617	0.054133	2.32563	11.21		14.9472	1.35617	0.054133	2.32563	411.261	9.14505	417.465	5.48444	376.588	52.3402	417.991	5.60058	>1e6	{0.00}
Tem2_mt1996_sess2241_@01	#2	283.867	118.55	22.5883	0.417625	0.513401	2.34439	0.0672044	1.43016	0.610037	14.88	1.43016	0.0554061	1.85763	-2.25446		14.88	1.43016	0.0554061	1.85763	420.734	8.10765	419.291	5.80831	428.647	41.4231	419.168	5.90548	29204.6	{0.06}
Tem2_mt1996_sess2241_@02	#2	145.548	77.5502	12.1089	0.532817	0.533474	3.35458	0.068395	1.70409	0.507988	14.621	1.70409	0.0565702	2.88951	-10.5207		14.621	1.70409	0.0565702	2.88951	434.113	11.9193	426.479	7.03623	474.819	63.9384	425.821	7.17083	>1e6	{0.00}
Tem2_mt1996_sess2241_@03	#2	288.955	146.605	23.479	0.507362	0.523795	2.3496	0.0670379	1.53854	0.65481	14.9169	1.53854	0.0566683	1.77581	-13.0239		14.9169	1.53854	0.0566683	1.77581	427.683	8.23415	418.285	6.23416	478.647	39.2564	417.481	6.32405	>1e6	{0.00}
Tem2_mt1996_sess2241_@04	#2	477.482	251.25	39.4427	0.526197	0.489453	2.30915	0.0682242	1.58198	0.685092	14.6576	1.58198	0.0520321	1.68212	49.9509	15.5076	14.6576	1.58198	0.0520321	1.68212	404.537	7.73428	425.448	6.51651	286.82	38.4605	427.222	6.64809	>1e6	{0.00}
Tem2_mt1996_sess2241_@05	#2	175.884	54.4499	13.717	0.309579	0.537335	2.73939	0.0672616	1.53625	0.560799	14.8673	1.53625	0.0579397	2.26808	-21.1162		14.8673	1.53625	0.0579397	2.26808	436.666	9.76894	419.637	6.24432	527.483	49.7267	418.172	6.34297	>1e6	{0.00}
Tem2_mt1996_sess2241_@06	#2	213.32	62.9231	16.5484	0.294971	0.519616	2.61281	0.0673795	1.57794	0.603923	14.8413	1.57794	0.055931	2.08252	-6.72718		14.8413	1.57794	0.055931	2.08252	424.895	9.11242	420.349	6.42441	449.632	46.2714	419.96	6.52946	>1e6	{0.00}
*Age discordance in conventional concordia space. Positive numbers are reverse discordant.
**Age discordance at closest approach of error ellipse to concordia (2σ level). Left blank if concordant within error.
***% of common 206Pb in measured 206Pb, estimated from measured 204Pb, assuming present-day Stacey and Kramers (1975) common Pb. Figures in parentheses indicate that no correction has been applied because 204Pb counts were insignificant.

## Sheet: Ratios
2	Corrected ratios
1
	Combined data sets
Last edited by , using 'unknowns' (vers. 9.03), on 21/02/21, at 11:10.
		common Pb corrected (if chosen)											common Pb corrected (if chosen)						uncorrected for common Pb
Sample/	Date	207Pb	±s	207Pb	±s	206Pb	±s	r	208Pb	±s	Disc. %	Disc. %	238U	±s	207Pb	±s	Sample/	Group	238U	±s	207Pb	±s
spot #		206Pb	%	235U	%	238U	%		232Th	%	conv.	2s lim.	206Pb	%	206Pb	%	spot #		206Pb	%	206Pb	%
n6322_HW19-01_@001	2021-02-14	0.101345	1.46428	0.488201	2.15522	0.0349377	1.58141	0.733756	0.130678	5.55351	-88.0135	-79.1695	28.6224	1.58141	0.101345	1.46428	n6322_HW19-01_@001		28.0493	1.60272	0.116048	0.797231
n6322_HW19-01_@003	2021-02-14	0.0466794	5.26948	0.0611174	5.37857	0.00949595	1.07777	0.200383	0.000373816	416.253	85.8352		105.308	1.07777	0.0466794	5.26948	n6322_HW19-01_@003		102.476	1.08569	0.0678928	1.7886
n6322_HW19-01_@003b	2021-02-21	0.0452107	4.75852	0.0573394	4.88432	0.00919837	1.1014	0.225498	0.000276467	561.734	234.351		108.715	1.1014	0.0452107	4.75852	n6322_HW19-01_@003b		106.322	1.10642	0.0626056	2.09504
n6322_HW19-01_@003c	2021-02-21	0.0467323	6.83915	0.0587083	7.10264	0.00911131	1.91664	0.269849	0.00270666	86.974	64.6737		109.754	1.91664	0.0467323	6.83915	n6322_HW19-01_@003c		106.273	1.96304	0.0717489	1.45603
n6322_HW19-01_@003d	2021-02-21	0.0457362	6.95756	0.060351	7.067	0.00957024	1.23889	0.175307	no data	no data	479.646		104.491	1.23889	0.0457362	6.95756	n6322_HW19-01_@003d		98.8933	1.26516	0.0880476	1.46822
n6322_HW19-01_@007a	2021-02-14	0.0462196	12.5032	0.0651246	12.5786	0.0102192	1.37512	0.109323	0.00766763	102.843	8.49803e+14		97.8549	1.37512	0.0462196	12.5032	n6322_HW19-01_@007a		94.4937	1.40209	0.0733343	5.2784
n6322_HW19-01_@007b	2021-02-15	0.0496944	2.27422	0.0672717	2.59217	0.00981802	1.2439	0.479867	0.00684514	15.896	-65.4679		101.854	1.2439	0.0496944	2.27422	n6322_HW19-01_@007b		101.022	1.24848	0.0561094	1.17472
n6322_HW19-01_@008	2021-02-21	0.0529972	3.82463	0.0657395	3.99485	0.00899648	1.1537	0.288796	0.00526806	44.0962	-82.8009	-3.92989	111.155	1.1537	0.0529972	3.82463	n6322_HW19-01_@008		107.856	1.16338	0.0762221	1.30676
n6322_HW19-01_@009a	2021-02-14	0.0536164	11.359	0.0867967	11.4538	0.011741	1.47067	0.1284	0.00110002	66.4422	-79.2598		85.1719	1.47067	0.0536164	11.359	n6322_HW19-01_@009a		80.3194	1.52494	0.0981693	2.50258
n6322_HW19-01_@009b	2021-02-14	0.0540935	7.62914	0.0766881	7.75557	0.0102821	1.39468	0.179829	0.00403946	16.1548	-82.8311		97.2564	1.39468	0.0540935	7.62914	n6322_HW19-01_@009b		94.6996	1.41587	0.0746392	2.6242
n6322_HW19-01_@010	2021-02-14	0.0487115	12.345	0.0599489	12.3918	0.00892583	1.07524	0.0867705	0.00305442	17.4693	-57.494		112.034	1.07524	0.0487115	12.345	n6322_HW19-01_@010		101.693	1.10464	0.121347	2.40343
n6322_HW19-01_@011	2021-02-15	0.0880528	5.91222	0.279426	14.0186	0.0230156	12.7109	0.906716	0.0102645	22.4581	-90.3866	-49.9727	43.4488	12.7109	0.0880528	5.91222	n6322_HW19-01_@011		41.354	13.3514	0.124096	1.36336
n6322_HW19-01_@012	2021-02-14	0.0907531	2.76937	0.245239	3.3837	0.0195987	1.94423	0.574587	0.00638164	5.17001	-92.1784	-73.6352	51.0238	1.94423	0.0907531	2.76937	n6322_HW19-01_@012		50.0655	1.97307	0.104743	1.58703
n6322_HW19-01_@016a	2021-02-14	0.0446536	9.87583	0.0545601	9.96268	0.0088617	1.31257	0.131749	0.00192704	36.4617	177.107		112.845	1.31257	0.0446536	9.87583	n6322_HW19-01_@016a		109.754	1.33129	0.0663235	2.61623
n6322_HW19-01_@016b	2021-02-14	0.0622216	9.18908	0.100042	9.3943	0.0116611	1.95288	0.207879	0.00330505	9.11105	-89.5461		85.7549	1.95288	0.0622216	9.18908	n6322_HW19-01_@016b		83.7223	1.98973	0.0805534	4.3319
n6322_HW19-01_@016c	2021-02-14	0.0488136	11.8681	0.063791	11.938	0.00947802	1.28993	0.108052	0.00302696	11.0927	-56.4801		105.507	1.28993	0.0488136	11.8681	n6322_HW19-01_@016c		100.517	1.32139	0.0860247	2.96363
n6322_HW19-01_@016d	2021-02-20	0.0660419	7.94944	0.105576	8.1436	0.0115943	1.76767	0.217062	0.00328272	48.9377	-91.314	-11.0944	86.2495	1.76767	0.0660419	7.94944	n6322_HW19-01_@016d		83.1717	1.81302	0.0935038	2.94259
n6322_HW19-01_@016e	2021-02-20	0.047807	7.94363	0.0586256	8.14375	0.00889395	1.79427	0.220325	0.00201593	43.4387	-36.5479		112.436	1.79427	0.047807	7.94363	n6322_HW19-01_@016e		110.6	1.81513	0.0606723	3.63704
n6322_HW19-01_@019	2021-02-14	0.0999902	1.22328	0.451085	2.29695	0.032719	1.94411	0.846387	0.00891816	9.99335	-88.5789	-81.0957	30.5633	1.94411	0.0999902	1.22328	n6322_HW19-01_@019		30.3898	1.9527	0.104167	0.967671
n6322_HW19-01_@020a	2021-02-14	0.0491262	10.8536	0.0617977	10.929	0.00912342	1.2819	0.117293	0.0027331	6.3122	-62.2291		109.608	1.2819	0.0491262	10.8536	n6322_HW19-01_@020a		105.313	1.3072	0.0799478	2.34897
n6322_HW19-01_@020b	2021-02-14	0.0462029	9.2898	0.0581378	9.40928	0.00912616	1.4947	0.158854	0.00272502	7.67874	6.5532e+13		109.575	1.4947	0.0462029	9.2898	n6322_HW19-01_@020b		106.008	1.52592	0.0719046	2.46702
n6322_HW19-01_@020c	2021-02-20	0.0541486	5.54259	0.0684457	5.69542	0.00916764	1.31054	0.230104	0.00293559	8.21932	-84.7877		109.079	1.31054	0.0541486	5.54259	n6322_HW19-01_@020c		107.159	1.32082	0.0679084	2.64417
n6322_HW19-01_@020d	2021-02-20	0.0460722	8.8442	0.0572193	8.96847	0.00900746	1.48778	0.16589	0.00282815	7.45257	6.67238e+12		111.019	1.48778	0.0460722	8.8442	n6322_HW19-01_@020d		107.16	1.51811	0.0735179	2.6033
n6322_HW19-01_@021a	2021-02-15	0.0552147	10.5952	0.0764691	10.6539	0.0100445	1.11689	0.104834	0.00354864	32.4572	-85.1138		99.5567	1.11689	0.0552147	10.5952	n6322_HW19-01_@021a		93.555	1.13984	0.102261	3.39191
n6322_HW19-01_@021b	2021-02-15	0.11926	1.32248	2.64415	3.73891	0.160801	3.49721	0.935356	0.0478053	5.16492	-54.3459	-47.2775	6.21887	3.49721	0.11926	1.32248	n6322_HW19-01_@021b		6.21508	3.49919	0.119696	1.31371
n6322_HW19-01_@022	2021-02-15	0.146286	0.923087	8.8453	1.76207	0.438538	1.50094	0.851802	0.120912	3.97279	2.13072		2.2803	1.50094	0.146286	0.923087	n6322_HW19-01_@022		2.2803	1.50094	0.146286	0.923087
n6322_HW19-01_@022b	2021-02-20	0.144564	1.94892	8.459	3.03882	0.424382	2.33155	0.767256	0.12146	3.96286	-0.117502		2.35637	2.33155	0.144564	1.94892	n6322_HW19-01_@022b		2.35637	2.33155	0.144564	1.94892
n6322_HW19-01_@026	2021-02-15	0.0737498	3.83105	0.172328	5.54636	0.016947	4.01064	0.723112	0.00571479	18.1796	-90.2656	-58.3925	59.0075	4.01064	0.0737498	3.83105	n6322_HW19-01_@026		58.126	4.06825	0.0851313	2.97372
n6322_HW19-01_@027	2021-02-15	0.0747469	4.18255	0.174528	4.64031	0.0169344	2.00968	0.433092	0.00806224	105.686	-90.5413	-56.3407	59.0514	2.00968	0.0747469	4.18255	n6322_HW19-01_@027		57.5813	2.05022	0.0936889	2.29208
n6322_HW19-01_@028	2021-02-15	0.105249	5.97365	0.535146	8.05664	0.0368766	5.40601	0.671001	0.00966175	8.83461	-87.9303	-52.6931	27.1174	5.40601	0.105249	5.97365	n6322_HW19-01_@028		26.6392	5.50015	0.11813	2.83682
n6322_HW19-01_@030a	2021-02-15	0.109056	1.25143	0.537135	2.03998	0.0357216	1.61104	0.789731	0.0108272	4.5215	-88.7939	-81.5479	27.9942	1.61104	0.109056	1.25143	n6322_HW19-01_@030a		27.8772	1.61557	0.112094	1.08445
n6322_HW19-01_@036	2021-02-15	0.0615163	12.3574	0.0818887	12.4306	0.00965455	1.34773	0.10842	0.00613016	39.2949	-91.0064		103.578	1.34773	0.0615163	12.3574	n6322_HW19-01_@036		91.6378	1.44321	0.150754	2.79712
n6322_HW19-01_@037	2021-02-15	0.0532588	4.39899	0.0779791	4.80438	0.0106191	1.93159	0.402047	0.00404465	124.728	-80.3829		94.1704	1.93159	0.0532588	4.39899	n6322_HW19-01_@037		91.6857	1.97205	0.0739015	1.90368
n6322_HW19-01_@039	2021-02-14	0.0721215	2.36981	0.16249	2.8989	0.0163404	1.66961	0.575945	0.00530582	4.64532	-90.1493	-69.8067	61.1982	1.66961	0.0721215	2.36981	n6322_HW19-01_@039		60.3811	1.68529	0.0823154	1.29604
n6322_HW19-01_@047	2021-02-14	0.0854592	5.94102	0.253798	6.14609	0.0215391	1.57439	0.256161	0.00628044	10.6225	-90.5685	-48.8455	46.4271	1.57439	0.0854592	5.94102	n6322_HW19-01_@047		45.4647	1.59622	0.10101	2.89836
n6322_HW19-01_@051a	2021-02-15	0.0693295	6.07105	0.117748	6.24206	0.0123178	1.45111	0.232473	0.00440941	4.96715	-91.8617	-35.7884	81.1833	1.45111	0.0693295	6.07105	n6322_HW19-01_@051a		77.809	1.48876	0.10118	2.22934
n6322_HW19-01_@051b	2021-02-15	0.0726105	8.07884	0.137727	9.03674	0.0137568	4.04909	0.44807	0.00552626	8.55908	-91.8292	-22.3832	72.6913	4.04909	0.0726105	8.07884	n6322_HW19-01_@051b		67.3136	4.35626	0.129058	2.22169
n6322_HW19-01_@054	2021-02-15	0.068513	4.47812	0.128071	4.94371	0.0135574	2.09446	0.423662	0.00274714	195.287	-90.7771	-48.8212	73.7603	2.09446	0.068513	4.47812	n6322_HW19-01_@054		71.1562	2.15636	0.0955956	1.21278
n6322_HW19-01_@101	2021-02-14	0.0929369	1.14035	3.39518	2.08672	0.264955	1.74757	0.837472	0.0798631	4.10442	2.15463		3.77422	1.74757	0.0929369	1.14035	n6322_HW19-01_@101		3.77422	1.74757	0.0929369	1.14035
n6322_HW19-01_@101b	2021-02-20	0.0927909	1.09124	3.42724	2.01754	0.267879	1.69695	0.841101	0.0825186	3.46581	3.51402		3.73303	1.69695	0.0927909	1.09124	n6322_HW19-01_@101b		3.73303	1.69695	0.0927909	1.09124
n6322_HW19-01_@102	2021-02-14	0.118446	0.85315	5.675	1.8468	0.347491	1.63792	0.886899	0.10622	4.26746	-0.616738		2.87777	1.63792	0.118446	0.85315	n6322_HW19-01_@102		2.87777	1.63792	0.118446	0.85315
n6322_HW19-01_@103	2021-02-14	0.116928	0.750279	5.69596	1.44778	0.353303	1.2382	0.855243	0.101282	3.95298	2.46198		2.83043	1.2382	0.116928	0.750279	n6322_HW19-01_@103		2.83043	1.2382	0.116928	0.750279
n6322_HW19-01_@104	2021-02-14	0.114442	1.16065	5.27965	1.90809	0.334594	1.5145	0.793726	0.096508	4.43543	-0.646488		2.9887	1.5145	0.114442	1.16065	n6322_HW19-01_@104		2.98722	1.51491	0.114442	1.16065
n6322_HW19-01_@106	2021-02-14	0.116731	1.84434	5.05159	2.83509	0.313864	2.15317	0.759472	0.0947165	5.93386	-8.80882		3.1861	2.15317	0.116731	1.84434	n6322_HW19-01_@106		3.1861	2.15317	0.116731	1.84434
n6322_HW19-01_@107	2021-02-14	0.114706	1.02856	5.43593	1.7543	0.343704	1.42114	0.81009	0.0985804	4.05182	1.79787		2.90948	1.42114	0.114706	1.02856	n6322_HW19-01_@107		2.90948	1.42114	0.114706	1.02856
n6322_HW19-01_@118	2021-02-14	0.116245	0.537466	5.60047	1.20939	0.349423	1.0834	0.895823	0.0992709	3.81198	1.98588		2.86186	1.0834	0.116245	0.537466	n6322_HW19-01_@118		2.86186	1.0834	0.116245	0.537466
n6322_HW19-01_@120	2021-02-14	0.115714	0.826928	5.50934	1.5939	0.345314	1.36261	0.854891	0.100291	4.07629	1.29326		2.89592	1.36261	0.115714	0.826928	n6322_HW19-01_@120		2.89592	1.36261	0.115714	0.826928
n6323_HW19-05_@002	2021-02-15	0.0781511	1.93353	0.240048	2.44268	0.0222773	1.4927	0.61109	0.0135764	49.3892	-88.6008	-73.8137	44.8888	1.4927	0.0781511	1.93353	n6323_HW19-05_@002		44.3504	1.50389	0.0872374	1.46153
n6323_HW19-05_@081	2021-02-15	0.0725685	2.38999	0.176872	3.05686	0.0176771	1.90587	0.623473	0.0110584	8.58342	-89.4875	-69.2244	56.5705	1.90587	0.0725685	2.38999	n6323_HW19-05_@081		56.0656	1.919	0.0793792	1.87526
n6323_HW19-05_@083	2021-02-15	0.0831806	2.17657	0.24244	4.2527	0.0211388	3.65349	0.859099	0.000213135	5437.86	-90.3214	-74.6468	47.3063	3.65349	0.0831806	2.17657	n6323_HW19-05_@083		46.8282	3.68841	0.0907844	1.59174
n6323_HW19-05_@101	2021-02-15	0.11673	0.9971	5.56677	1.63906	0.345876	1.30088	0.793678	0.102353	3.93259	0.493295		2.89121	1.30088	0.11673	0.9971	n6323_HW19-05_@101		2.89121	1.30088	0.11673	0.9971
n6323_HW19-05_@102	2021-02-15	0.116502	1.00335	5.54831	1.89965	0.345402	1.61305	0.849134	0.100854	4.23169	0.569212		2.89517	1.61305	0.116502	1.00335	n6323_HW19-05_@102		2.89517	1.61305	0.116502	1.00335
n6323_HW19-05_@103	2021-02-15	0.118832	1.07665	5.73297	1.87273	0.349901	1.5323	0.818219	0.103546	4.10343	-0.274922		2.85795	1.5323	0.118832	1.07665	n6323_HW19-05_@103		2.85795	1.5323	0.118832	1.07665
n6323_HW19-05_@104	2021-02-15	0.116648	0.934532	5.57937	1.6268	0.346901	1.33159	0.818533	0.102478	3.93491	0.867704		2.88267	1.33159	0.116648	0.934532	n6323_HW19-05_@104		2.88267	1.33159	0.116648	0.934532
n6323_HW19-05_@106	2021-02-15	0.11592	0.81497	5.56484	1.51053	0.34817	1.27182	0.84197	0.101163	3.97447	1.93109		2.87216	1.27182	0.11592	0.81497	n6323_HW19-05_@106		2.87216	1.27182	0.11592	0.81497
n6323_HW19-05_@107	2021-02-15	0.1174	1.4666	5.67177	2.35548	0.350389	1.84319	0.782513	0.0991477	4.56785	1.17401		2.85397	1.84319	0.1174	1.4666	n6323_HW19-05_@107		2.85397	1.84319	0.1174	1.4666
n6323_HW19-05_@201a	2021-02-15	0.0592357	5.96067	0.0842957	6.15236	0.010321	1.52381	0.24768	0.00714652	49.7589	-88.9529	-11.0102	96.8901	1.52381	0.0592357	5.96067	n6323_HW19-05_@201a		95.1743	1.54121	0.0729847	2.53545
n6323_HW19-05_@201b	2021-02-15	0.103485	1.28675	0.559812	2.4803	0.0392342	2.12042	0.854903	0.00376446	93.1482	-86.8887	-79.252	25.488	2.12042	0.103485	1.28675	n6323_HW19-05_@201b		25.3994	2.1264	0.10603	1.13051
n6323_HW19-05_@202a	2021-02-15	0.0936663	1.45809	0.366527	2.85183	0.0283806	2.45091	0.859414	0.00750976	5.03282	-89.1785	-79.7914	35.2354	2.45091	0.0936663	1.45809	n6323_HW19-05_@202a		35.0751	2.46051	0.0970421	1.15436
n6323_HW19-05_@202b	2021-02-15	0.115874	0.768765	2.2085	1.5852	0.138233	1.38632	0.874535	0.0378807	4.01319	-59.5126	-55.563	7.23416	1.38632	0.115874	0.768765	n6323_HW19-05_@202b		7.22096	1.38771	0.117187	0.718268
n6323_HW19-05_@204	2021-02-15	0.0987971	2.14057	0.421492	3.8878	0.0309417	3.24545	0.834777	0.0237955	33.8846	-89.0286	-75.7969	32.3189	3.24545	0.0987971	2.14057	n6323_HW19-05_@204		32.1022	3.26558	0.103737	1.86905
n6323_HW19-05_@205a	2021-02-15	0.0737484	3.07561	0.139694	3.53683	0.013738	1.74637	0.493766	0.00450884	18.0869	-92.1085	-66.2999	72.7906	1.74637	0.0737484	3.07561	n6323_HW19-05_@205a		72.5867	1.7499	0.0758832	2.66474
n6323_HW19-05_@205b	2021-02-15	0.0556046	3.03205	0.0814133	3.28515	0.010619	1.26445	0.384898	0.0023699	29.2971	-84.8464	-35.7454	94.1708	1.26445	0.0556046	3.03205	n6323_HW19-05_@205b		93.6871	1.26748	0.0596109	2.03749
Peng_mt1996_sess2238_@1	2021-02-14	0.078965	43.1158	0.0074315	45.3316	0.000682559	13.9993	0.30882	9.19176e-05	70.4405	-99.6574		1465.07	13.9993	0.078965	43.1158	Peng_mt1996_sess2238_@1		1465.07	13.9993	0.078965	43.1158
Peng_mt1996_sess2238_@2	2021-02-14	no data	no data	no data	no data	0.000609341	11.7267	no data	0.000272183	33.2732	no data		1641.12	11.7267	no data	no data	Peng_mt1996_sess2238_@2		1641.12	11.7267	0.0343062	51.0039
Peng_mt1996_sess2238_@4	2021-02-15	0.0505051	44.9439	0.00582398	46.5185	0.000836342	12.0005	0.257973	0.000206056	35.5418	-97.5719		1195.68	12.0005	0.0505051	44.9439	Peng_mt1996_sess2238_@4		1195.68	12.0005	0.0505051	44.9439
Peng_mt1996_sess2238_@5	2021-02-15	no data	no data	no data	no data	0.000653944	10.2132	no data	0.000152148	34.9524	no data		1529.18	10.2132	no data	no data	Peng_mt1996_sess2238_@5		1529.18	10.2132	0.0358423	46.5475
Peng_mt1996_sess2238_@6	2021-02-15	0.09375	32.2866	0.00757718	34.3244	0.000586186	11.6507	0.339428	0.000100996	53.4665	-99.7768		1705.94	11.6507	0.09375	32.2866	Peng_mt1996_sess2238_@6		1705.94	11.6507	0.09375	32.2866
Tem2_mt1996_sess2238_@1	2021-02-14	0.0577023	2.55657	0.531236	2.91735	0.0667718	1.4053	0.481706	0.02148	4.68792	-20.2742		14.9764	1.4053	0.0577023	2.55657	Tem2_mt1996_sess2238_@1		14.9764	1.4053	0.0577023	2.55657
Tem2_mt1996_sess2238_@2	2021-02-14	0.0557634	2.13202	0.512262	2.62376	0.0666256	1.52925	0.582848	0.0209333	5.11845	-6.3331		15.0092	1.52925	0.0557634	2.13202	Tem2_mt1996_sess2238_@2		15.0092	1.52925	0.0557634	2.13202
Tem2_mt1996_sess2238_@3	2021-02-14	0.0553509	2.175	0.512231	2.53158	0.0671181	1.29548	0.511729	0.0211532	4.32774	-1.85422		14.8991	1.29548	0.0553509	2.175	Tem2_mt1996_sess2238_@3		14.8991	1.29548	0.0553509	2.175
Tem2_mt1996_sess2238_@4	2021-02-15	0.0564062	2.63691	0.519505	3.00644	0.0667978	1.44409	0.480332	0.0212242	4.63507	-11.3666		14.9706	1.44409	0.0564062	2.63691	Tem2_mt1996_sess2238_@4		14.9706	1.44409	0.0564062	2.63691
Tem2_mt1996_sess2238_@5	2021-02-15	0.0519559	2.39559	0.487702	2.73866	0.0680798	1.3272	0.484614	0.0219627	4.70339	51.442	1.86616	14.6886	1.3272	0.0519559	2.39559	Tem2_mt1996_sess2238_@5		14.6886	1.3272	0.0519559	2.39559
Tem2_mt1996_sess2238_@6	2021-02-15	0.054133	2.32563	0.499069	2.70898	0.0668647	1.38927	0.512837	0.0214078	4.78828	11.1479		14.9556	1.38927	0.054133	2.32563	Tem2_mt1996_sess2238_@6		14.9556	1.38927	0.054133	2.32563
Tem2_mt1996_sess2241_@01	2021-02-20	0.0554061	1.85763	0.505406	2.25033	0.0661578	1.27012	0.564416	0.0204893	4.79634	-3.77671		15.1154	1.27012	0.0554061	1.85763	Tem2_mt1996_sess2241_@01		15.1057	1.27044	0.0554061	1.85763
Tem2_mt1996_sess2241_@02	2021-02-20	0.0565702	2.88951	0.534316	3.25683	0.0685029	1.50254	0.461351	0.0206606	4.10646	-10.3796		14.5979	1.50254	0.0565702	2.88951	Tem2_mt1996_sess2241_@02		14.5979	1.50254	0.0565702	2.88951
Tem2_mt1996_sess2241_@03	2021-02-20	0.0566683	1.77581	0.525048	2.20528	0.0671983	1.30758	0.592929	0.0206949	4.11984	-12.8158		14.8813	1.30758	0.0566683	1.77581	Tem2_mt1996_sess2241_@03		14.8813	1.30758	0.0566683	1.77581
Tem2_mt1996_sess2241_@04	2021-02-20	0.0520321	1.68212	0.488774	2.18072	0.0681295	1.38781	0.636401	0.0206676	3.416	49.7429	15.4027	14.6779	1.38781	0.0520321	1.68212	Tem2_mt1996_sess2241_@04		14.6779	1.38781	0.0520321	1.68212
Tem2_mt1996_sess2241_@05	2021-02-21	0.0579397	2.26808	0.533556	2.65045	0.0667886	1.37137	0.517412	0.022027	4.30061	-21.671		14.9726	1.37137	0.0579397	2.26808	Tem2_mt1996_sess2241_@05		14.9726	1.37137	0.0579397	2.26808
Tem2_mt1996_sess2241_@06	2021-02-21	0.055931	2.08252	0.521348	2.50141	0.0676042	1.3857	0.553967	0.0219804	4.19326	-6.41624		14.792	1.3857	0.055931	2.08252	Tem2_mt1996_sess2241_@06		14.792	1.3857	0.055931	2.08252

## Sheet: Ages
2	Ages
2
	Combined data sets
Last edited by , using 'unknowns' (vers. 9.03), on 21/02/21, at 11:10.
Sample/	Group	207Pb	±s	207Pb	±s	206Pb	±s	208Pb	±s	207-corr	±s
spot #		206Pb		235U		238U		232Th		age (Ma)
n6322_HW19-01_@001		1648.9	27.1532	403.684	7.2044	221.378	3.44237	2482.41	129.317	207.207	4.07063
n6322_HW19-01_@003		32.8565	126.462	60.2351	3.15045	60.926	0.653584	7.55424	31.4145	60.9685	0.698304
n6322_HW19-01_@003b		-44.2872	115.851	56.6135	2.69308	59.0254	0.647174	5.58723	31.3567	59.1734	0.676941
n6322_HW19-01_@003c		35.5693	164.256	57.9271	4.00709	58.4693	1.11568	54.6336	47.3973	58.5026	1.17208
n6322_HW19-01_@003d		-16.2708	168.776	59.5014	4.09237	61.4004	0.757119	no data	no data	61.5172	0.890683
n6322_HW19-01_@007a		-7.77838e-12	304.045	64.0624	7.83938	65.543	0.896792	154.389	157.557	65.6344	1.01565
n6322_HW19-01_@007b		180.725	53.0173	66.1071	1.66037	62.9823	0.779668	137.884	21.8317	62.7894	0.788287
n6322_HW19-01_@008		328.676	86.8598	64.6484	2.50519	57.7357	0.663154	106.2	46.6533	57.3101	0.724153
n6322_HW19-01_@009a		354.974	258.609	84.5149	9.33102	75.2462	1.10029	22.2217	14.7511	74.6661	1.32971
n6322_HW19-01_@009b		374.944	172.312	75.0264	5.6245	65.9442	0.915086	81.4821	13.1325	65.3804	0.983492
n6322_HW19-01_@010		133.967	293.095	59.1163	7.14143	57.2843	0.613243	61.6425	10.7492	57.1718	1.00721
n6322_HW19-01_@011		1383.64	113.767	250.202	31.5733	146.686	18.461	206.41	46.0674	139.451	18.5826
n6322_HW19-01_@012		1441.43	52.7958	222.701	6.78906	125.119	2.4096	128.577	6.62528	118.448	2.60704
n6322_HW19-01_@016a		-74.5157	243.083	53.9409	5.24724	56.8746	0.74328	38.9124	14.1695	57.0542	0.788835
n6322_HW19-01_@016b		681.735	197.236	96.8154	8.71225	74.7376	1.45127	66.6923	6.06544	73.3474	1.54679
n6322_HW19-01_@016c		138.887	281.298	62.7902	7.29498	60.8115	0.780784	61.0893	6.7651	60.6897	0.916031
n6322_HW19-01_@016d		807.703	166.957	101.91	7.92713	74.3115	1.30617	66.2425	32.3386	72.5696	1.45385
n6322_HW19-01_@016e		89.7306	189.049	57.8479	4.58966	57.0806	1.01974	40.7055	17.6564	57.0335	1.05231
n6322_HW19-01_@019		1623.9	22.7566	378.039	7.27617	207.543	3.97183	179.457	17.8465	194.532	4.18551
n6322_HW19-01_@020a		153.86	256.146	60.8859	6.47929	58.5467	0.747157	55.1666	3.47718	58.4029	0.838301
n6322_HW19-01_@020b		-9.00714e-11	224.872	57.3798	5.26293	58.5642	0.871456	55.0038	4.21742	58.6369	0.933644
n6322_HW19-01_@020c		377.235	124.922	67.2234	3.71145	58.8292	0.767519	59.248	4.86207	58.3115	0.804792
n6322_HW19-01_@020d		-8.70728e-10	214.248	56.4981	4.94063	57.8059	0.856236	57.0826	4.24767	57.886	0.923364
n6322_HW19-01_@021a		420.928	238.167	74.8198	7.71387	64.4282	0.71605	71.5989	23.1846	63.7835	0.990376
n6322_HW19-01_@021b		1945.17	23.6454	1313.02	27.9269	961.227	31.3058	943.867	47.5732	902.554	31.6998
n6322_HW19-01_@022		2302.96	15.8566	2322.17	16.2031	2344.09	29.5639	2307.08	86.4328	>1200
n6322_HW19-01_@022b		2282.6	33.5551	2281.53	27.9755	2280.34	44.9372	2316.95	86.5648	>1200
n6322_HW19-01_@026		1034.63	77.4562	161.437	8.31229	108.332	4.30995	115.18	20.8689	104.834	4.30618
n6322_HW19-01_@027		1061.7	84.2313	163.341	7.02555	108.252	2.15772	162.302	170.127	104.62	2.30235
n6322_HW19-01_@028		1718.68	109.976	435.219	28.9253	233.444	12.4062	194.348	17.0804	217.432	12.1502
n6322_HW19-01_@030a		1783.71	22.815	436.534	7.26407	226.259	3.58288	217.665	9.78657	209.607	4.05421
n6322_HW19-01_@036		657.337	267.393	79.9191	9.59878	61.9387	0.830823	123.526	48.3335	60.8215	1.50207
n6322_HW19-01_@037		339.837	99.7349	76.2432	3.53501	68.0939	1.3085	81.5865	101.302	67.5873	1.36676
n6322_HW19-01_@039		989.371	48.22	152.881	4.1227	104.485	1.73067	106.959	4.95486	101.316	1.80121
n6322_HW19-01_@047		1325.98	115.245	229.657	12.7118	137.376	2.1403	126.545	13.3958	131.015	2.44401
n6322_HW19-01_@051a		908.56	125.3	113.028	6.69883	78.9206	1.13834	88.9281	4.40701	76.7521	1.36094
n6322_HW19-01_@051b		1003.1	164.578	131.017	11.1688	88.0776	3.54306	111.391	9.50554	85.3132	3.91775
n6322_HW19-01_@054		884.113	92.6911	122.363	5.71505	86.8096	1.80626	55.4496	107.849	84.5317	1.94647
n6322_HW19-01_@101		1486.6	21.6007	1503.28	16.5007	1515.15	23.6399	1552.99	61.2611	>1200
n6322_HW19-01_@101b		1483.62	20.6787	1510.66	15.9837	1530.03	23.1541	1602.64	53.3289	>1200
n6322_HW19-01_@102		1932.91	15.2753	1927.57	16.0692	1922.61	27.2865	2040.4	82.653	>1200
n6322_HW19-01_@103		1909.79	13.4703	1930.75	12.5827	1950.35	20.872	1949.98	73.3474	>1200
n6322_HW19-01_@104		1871.12	20.9353	1865.58	16.4212	1860.61	24.5235	1862.16	78.7508	>1200
n6322_HW19-01_@106		1906.76	33.1291	1828.02	24.319	1759.69	33.2435	1829.11	103.505	>1200
n6322_HW19-01_@107		1875.28	18.5432	1890.54	15.1577	1904.47	23.4762	1900.33	73.3558	>1200
n6322_HW19-01_@118		1899.26	9.66147	1916.17	10.4733	1931.84	18.11	1913.03	69.4601	>1200
n6322_HW19-01_@120		1891.02	14.8798	1902.05	13.7911	1912.18	22.5861	1931.77	74.9594	>1200
n6323_HW19-05_@002		1150.72	38.3993	218.46	4.81267	142.032	2.09727	272.564	133.273	136.785	2.23908
n6323_HW19-05_@081		1001.93	48.5377	165.365	4.67558	112.958	2.13444	222.288	18.9665	109.493	2.17623
n6323_HW19-05_@083		1273.46	42.4686	220.417	8.46121	134.849	4.87739	4.30748	232.863	128.985	4.82153
n6323_HW19-05_@101		1906.74	17.9085	1910.97	14.2073	1914.88	21.5873	1969.61	73.6681	>1200
n6323_HW19-05_@102		1903.23	18.0283	1908.11	16.476	1912.61	26.7511	1942.11	78.2077	>1200
n6323_HW19-05_@103		1938.73	19.264	1936.35	16.3216	1934.13	25.6549	1991.49	77.673	>1200
n6323_HW19-05_@104		1905.48	16.7871	1912.92	14.1052	1919.78	22.1465	1971.92	73.7933	>1200
n6323_HW19-05_@106		1894.24	14.6589	1910.68	13.0853	1925.85	21.2083	1947.8	73.667	>1200
n6323_HW19-05_@107		1917.01	26.3102	1927.08	20.5386	1936.45	30.9044	1910.76	83.1112	>1200
n6323_HW19-05_@201a		575.771	129.853	82.1756	4.86822	66.1922	1.00356	143.933	71.2396	65.1964	1.051
n6323_HW19-05_@201b		1687.54	23.7432	451.404	9.07913	248.084	5.16255	75.9452	70.4858	231.726	5.36194
n6323_HW19-05_@202a		1501.4	27.5658	317.076	7.79665	180.405	4.36173	151.222	7.58091	170.397	4.38837
n6323_HW19-05_@202b		1893.51	13.829	1183.74	11.1401	834.663	10.8624	751.509	29.584	783.029	12.7603
n6323_HW19-05_@204		1601.54	39.9426	357.117	11.7732	196.439	6.28223	475.327	158.56	184.358	6.22471
n6323_HW19-05_@205a		1034.59	62.1655	132.772	4.41141	87.9582	1.52582	90.9289	16.4026	85.0709	1.5512
n6323_HW19-05_@205b		436.613	67.5414	79.4728	2.51435	68.0936	0.856533	47.8442	13.9956	67.385	0.868032
Peng_mt1996_sess2238_@1		1171.26	954.232	7.51792	3.4011	4.39856	0.615586	1.85777	1.30852	4.21435	0.620447
Peng_mt1996_sess2238_@2		no data	no data	no data	no data	3.92687	0.460368	5.50067	1.82992	3.98604	0.475538
Peng_mt1996_sess2238_@4		218.304	1209.14	5.89642	2.73866	5.38915	0.646487	4.16441	1.4799	5.35921	0.661618
Peng_mt1996_sess2238_@5		no data	no data	no data	no data	4.21422	0.430278	3.07502	1.07469	4.26949	0.445134
Peng_mt1996_sess2238_@6		1503.08	645.218	7.66474	2.62436	3.77769	0.440012	2.04126	1.09131	3.54818	0.439264
Tem2_mt1996_sess2238_@1		518.478	56.1425	432.63	10.3293	416.677	5.67284	429.562	19.9152	415.309	5.78098
Tem2_mt1996_sess2238_@2		442.962	47.4265	419.969	9.06475	415.794	6.16076	418.74	21.2014	415.438	6.26399
Tem2_mt1996_sess2238_@3		426.425	48.5226	419.948	8.74457	418.77	5.25478	423.094	18.112	418.669	5.35832
Tem2_mt1996_sess2238_@4		468.392	58.4085	424.821	10.4909	416.834	5.8316	424.5	19.4613	416.152	5.94803
Tem2_mt1996_sess2238_@5		283.47	54.8165	403.343	9.15723	424.577	5.45571	439.11	20.42	426.377	5.59423
Tem2_mt1996_sess2238_@6		376.588	52.3402	411.072	9.19901	417.239	5.6154	428.133	20.2745	417.762	5.73224
Tem2_mt1996_sess2241_@01		428.647	41.4231	415.355	7.70032	412.966	5.08271	409.95	19.4551	413.023	5.17622
Tem2_mt1996_sess2241_@02		474.819	63.9384	434.67	11.582	427.13	6.21279	413.341	16.7943	426.48	6.34617
Tem2_mt1996_sess2241_@03		478.647	39.2564	428.518	7.73862	419.254	5.30978	414.021	16.8765	418.461	5.39469
Tem2_mt1996_sess2241_@04		286.82	38.4605	404.075	7.29573	424.877	5.70891	413.48	13.9762	426.641	5.82972
Tem2_mt1996_sess2241_@05		527.483	49.7267	434.167	9.40674	416.779	5.53712	440.383	18.7256	415.287	5.63328
Tem2_mt1996_sess2241_@06		449.632	46.2714	426.051	8.74143	421.705	5.65902	439.461	18.2206	421.333	5.76016

## Sheet: Concentrations
2	Concentrations
3
	Combined data sets
Last edited by , using 'unknowns' (vers. 9.03), on 21/02/21, at 11:10.
Sample/	[U]	[Th]	[Pb]	Th/U	Th/U
spot #	ppm	ppm	ppm	calc	meas
n6322_HW19-01_@001	1939.4	51.6071	81.369	0.341301	0.0266098
n6322_HW19-01_@003	3178.7	115.8	31.637	0.00450432	0.03643
n6322_HW19-01_@003b	3564.8	104.313	34.3017	0.00275115	0.0292619
n6322_HW19-01_@003c	3190.99	106.723	30.7217	0.0312104	0.0334452
n6322_HW19-01_@003d	3469.22	99.5633	[ 38]	no data	0.0286991
n6322_HW19-01_@007a	5187.58	100.24	56.2318	0.053161	0.0193232
n6322_HW19-01_@007b	6385.42	150.35	66.8367	0.0519669	0.0235458
n6322_HW19-01_@008	5253.05	114.87	50.3687	0.0408557	0.0218674
n6322_HW19-01_@009a	819.672	204.56	10.3647	0.0747084	0.249564
n6322_HW19-01_@009b	897.194	153.343	10.3435	0.214769	0.170914
n6322_HW19-01_@010	3258.71	842.953	33.0783	0.27952	0.258676
n6322_HW19-01_@011	1964.19	354.535	52.8267	0.272005	0.180499
n6322_HW19-01_@012	1662.53	1011.8	41.9975	0.671751	0.608591
n6322_HW19-01_@016a	1109.85	175.071	10.6117	0.10713	0.157742
n6322_HW19-01_@016b	763.266	430.528	10.8773	0.519853	0.56406
n6322_HW19-01_@016c	1016.06	436.284	11.421	0.433141	0.429388
n6322_HW19-01_@016d	943.736	110.074	12.0259	0.10812	0.116636
n6322_HW19-01_@016e	1189.86	108.629	11.3074	0.0651914	0.0912959
n6322_HW19-01_@019	1643.98	167.673	60.6631	0.0951972	0.101992
n6322_HW19-01_@020a	1094.64	1009.21	13.2358	0.873058	0.921958
n6322_HW19-01_@020b	1098.65	813.792	12.7073	0.696703	0.740723
n6322_HW19-01_@020c	1240.88	379.422	13.1058	0.313211	0.305768
n6322_HW19-01_@020d	1304.45	991.204	15.0944	0.748331	0.759861
n6322_HW19-01_@021a	2058.1	277.826	22.8	0.152918	0.134991
n6322_HW19-01_@021b	1110.99	152.451	207.242	0.142235	0.13722
n6322_HW19-01_@022	184.095	145.133	110.091	0.773369	0.788358
n6322_HW19-01_@022b	122.162	89.5632	70.2162	0.745707	0.733153
n6322_HW19-01_@026	2706.27	187.596	50.3177	0.0774836	0.069319
n6322_HW19-01_@027	1786.45	23.3121	32.7017	0.0206239	0.0130494
n6322_HW19-01_@028	161.879	158.397	8.12824	0.882554	0.978491
n6322_HW19-01_@030a	1069.1	472.641	47.4722	0.462975	0.442092
n6322_HW19-01_@036	1948.1	147.935	20.8719	0.156583	0.0759379
n6322_HW19-01_@037	9272.14	114.569	104.169	0.0150251	0.0123562
n6322_HW19-01_@039	2363.76	1306.38	48.3417	0.593383	0.552672
n6322_HW19-01_@047	253.911	111.503	6.63669	0.431291	0.439142
n6322_HW19-01_@051a	1390.47	1462.91	24.7656	1.23984	1.0521
n6322_HW19-01_@051b	1573.7	1725.04	32.754	1.45711	1.09617
n6322_HW19-01_@054	3346.62	66.9352	48.664	0.013324	0.0200008
n6322_HW19-01_@101	139.704	137.825	51.4624	1.01055	0.986552
n6322_HW19-01_@101b	120.188	118.431	44.9561	1.03136	0.985377
n6322_HW19-01_@102	158.559	58.0393	67.7887	0.389847	0.366043
n6322_HW19-01_@103	203.764	96.8384	90.2162	0.474068	0.475248
n6322_HW19-01_@104	88.0653	35.8806	36.301	0.408029	0.407432
n6322_HW19-01_@106	37.3153	10.3904	14.0632	0.29234	0.278448
n6322_HW19-01_@107	159.04	61.448	66.9904	0.384857	0.386368
n6322_HW19-01_@118	401.274	113.046	167.736	0.278333	0.281718
n6322_HW19-01_@120	164.04	60.3392	69.2514	0.37134	0.367832
n6323_HW19-05_@002	3622.02	28.9955	87.3882	0.0162748	0.00800534
n6323_HW19-05_@081	5348.02	356.567	105.341	0.138009	0.0666728
n6323_HW19-05_@083	5781.53	41.2699	132.39	0.000241719	0.00713824
n6323_HW19-05_@101	142.069	83.7132	63.4424	0.606644	0.589243
n6323_HW19-05_@102	113.312	74.4213	51.2035	0.667058	0.656784
n6323_HW19-05_@103	94.6282	64.3096	43.7042	0.700949	0.679603
n6323_HW19-05_@104	135.642	132.899	66.1624	1.00689	0.979774
n6323_HW19-05_@106	168.017	87.061	74.0871	0.523428	0.518167
n6323_HW19-05_@107	51.5117	31.2986	23.2713	0.598499	0.607601
n6323_HW19-05_@201a	890.821	21.7743	9.89437	0.0547221	0.024443
n6323_HW19-05_@201b	845.728	16.1519	36.676	0.00629732	0.0190983
n6323_HW19-05_@202a	1238.68	624.707	43.1386	0.453884	0.504334
n6323_HW19-05_@202b	599.337	240.227	101.548	0.381852	0.400822
n6323_HW19-05_@204	1548.06	14.958	52.9879	0.0254142	0.0096624
n6323_HW19-05_@205a	1145.17	73.2751	17.223	0.0696109	0.0639863
n6323_HW19-05_@205b	1572.21	80.0603	17.8133	0.0364704	0.0509223
Peng_mt1996_sess2238_@1	42.7133	24.6695	0.0337241	0.259752	0.57756
Peng_mt1996_sess2238_@2	77.9349	56.9465	no data	1.02358	0.730693
Peng_mt1996_sess2238_@4	70.2469	57.4627	0.0735581	0.639267	0.818011
Peng_mt1996_sess2238_@5	85.7733	65.7346	no data	0.559192	0.766376
Peng_mt1996_sess2238_@6	79.3884	69.1158	0.0578796	0.510216	0.870603
Tem2_mt1996_sess2238_@1	243.632	78.6313	18.8954	0.334657	0.322746
Tem2_mt1996_sess2238_@2	238.599	107.302	19.0294	0.453598	0.449718
Tem2_mt1996_sess2238_@3	238.542	125.24	19.5459	0.530721	0.525025
Tem2_mt1996_sess2238_@4	159.467	85.8313	13.0746	0.549759	0.538239
Tem2_mt1996_sess2238_@5	219.293	102.04	17.9461	0.477796	0.465312
Tem2_mt1996_sess2238_@6	212.589	105.865	17.2505	0.510007	0.497977
Tem2_mt1996_sess2241_@01	275.041	114.245	21.5451	0.412654	0.415373
Tem2_mt1996_sess2241_@02	141.022	74.7335	11.7509	0.513972	0.529943
Tem2_mt1996_sess2241_@03	279.97	141.28	22.8034	0.499852	0.504625
Tem2_mt1996_sess2241_@04	462.635	242.124	38.1633	0.505432	0.523359
Tem2_mt1996_sess2241_@05	170.415	52.4723	13.197	0.327478	0.307909
Tem2_mt1996_sess2241_@06	206.687	60.6378	16.0873	0.306326	0.29338

## Sheet: Common Pb summary
2	Common Pb summary
5
	Combined data sets
Last edited by , using 'unknowns' (vers. 9.03), on 21/02/21, at 11:10.
Sample #	Model	Age	Isotope	206Pb/204Pb	207Pb/204Pb	208Pb/204Pb	206Pb/204Pb	f206%
							measured
n6322_HW19-01_@001	s	0	204	18.7033	15.6288	38.6305	934.048	2
n6322_HW19-01_@003	s	0	204	18.7033	15.6288	38.6305	695.59	2.69
n6322_HW19-01_@003b	s	0	204	18.7033	15.6288	38.6305	849.863	2.2
n6322_HW19-01_@003c	s	0	204	18.7033	15.6288	38.6305	589.801	3.17
n6322_HW19-01_@003d	s	0	204	18.7033	15.6288	38.6305	349.159	5.36
n6322_HW19-01_@007a	s	0	204	18.7033	15.6288	38.6305	544.516	3.43
n6322_HW19-01_@007b	s	0	204	18.7033	15.6288	38.6305	2291.41	0.82
n6322_HW19-01_@008	s	0	204	18.7033	15.6288	38.6305	630.255	2.97
n6322_HW19-01_@009a	s	0	204	18.7033	15.6288	38.6305	328.285	5.7
n6322_HW19-01_@009b	s	0	204	18.7033	15.6288	38.6305	711.444	2.63
n6322_HW19-01_@010	s	0	204	18.7033	15.6288	38.6305	202.626	9.23
n6322_HW19-01_@011	s	0	204	18.7033	15.6288	38.6305	387.919	4.82
n6322_HW19-01_@012	s	0	204	18.7033	15.6288	38.6305	995.828	1.88
n6322_HW19-01_@016a	s	0	204	18.7033	15.6288	38.6305	682.683	2.74
n6322_HW19-01_@016b	s	0	204	18.7033	15.6288	38.6305	789.07	2.37
n6322_HW19-01_@016c	s	0	204	18.7033	15.6288	38.6305	395.47	4.73
n6322_HW19-01_@016d	s	0	204	18.7033	15.6288	38.6305	524.13	3.57
n6322_HW19-01_@016e	s	0	204	18.7033	15.6288	38.6305	1145.31	1.63
n6322_HW19-01_@019	s	0	204	18.7033	15.6288	38.6305	3294.03	0.57
n6322_HW19-01_@020a	s	0	204	18.7033	15.6288	38.6305	477.264	3.92
n6322_HW19-01_@020b	s	0	204	18.7033	15.6288	38.6305	574.462	3.26
n6322_HW19-01_@020c	s	0	204	18.7033	15.6288	38.6305	1062.23	1.76
n6322_HW19-01_@020d	s	0	204	18.7033	15.6288	38.6305	538.049	3.48
n6322_HW19-01_@021a	s	0	204	18.7033	15.6288	38.6305	310.254	6.03
n6322_HW19-01_@021b	s	0	204	18.7033	15.6288	38.6305	30722.7	0.06
n6322_HW19-01_@022	x	0	204	n/a	n/a	n/a	>1e6	{0.00}
n6322_HW19-01_@022b	x	0	204	n/a	n/a	n/a	>1e6	{0.00}
n6322_HW19-01_@026	s	0	204	18.7033	15.6288	38.6305	1251.98	1.49
n6322_HW19-01_@027	s	0	204	18.7033	15.6288	38.6305	751.285	2.49
n6322_HW19-01_@028	s	0	204	18.7033	15.6288	38.6305	1060.5	1.76
n6322_HW19-01_@030a	s	0	204	18.7033	15.6288	38.6305	4472.9	0.42
n6322_HW19-01_@036	s	0	204	18.7033	15.6288	38.6305	162.245	11.53
n6322_HW19-01_@037	s	0	204	18.7033	15.6288	38.6305	708.858	2.64
n6322_HW19-01_@039	s	0	204	18.7033	15.6288	38.6305	1400.82	1.34
n6322_HW19-01_@047	s	0	204	18.7033	15.6288	38.6305	902.249	2.07
n6322_HW19-01_@051a	s	0	204	18.7033	15.6288	38.6305	449.986	4.16
n6322_HW19-01_@051b	s	0	204	18.7033	15.6288	38.6305	252.815	7.4
n6322_HW19-01_@054	s	0	204	18.7033	15.6288	38.6305	529.766	3.53
n6322_HW19-01_@101	x	0	204	n/a	n/a	n/a	>1e6	{0.00}
n6322_HW19-01_@101b	x	0	204	n/a	n/a	n/a	>1e6	{0.00}
n6322_HW19-01_@102	x	0	204	n/a	n/a	n/a	>1e6	{0.00}
n6322_HW19-01_@103	x	0	204	n/a	n/a	n/a	>1e6	{0.00}
n6322_HW19-01_@104	x	0	204	n/a	n/a	n/a	37776.1	{0.05}
n6322_HW19-01_@106	x	0	204	n/a	n/a	n/a	>1e6	{0.00}
n6322_HW19-01_@107	x	0	204	n/a	n/a	n/a	>1e6	{0.00}
n6322_HW19-01_@118	x	0	204	n/a	n/a	n/a	>1e6	{0.00}
n6322_HW19-01_@120	x	0	204	n/a	n/a	n/a	>1e6	{0.00}
n6323_HW19-05_@002	s	0	204	18.7033	15.6288	38.6305	1559.19	1.2
n6323_HW19-05_@081	s	0	204	18.7033	15.6288	38.6305	2095.45	0.89
n6323_HW19-05_@083	s	0	204	18.7033	15.6288	38.6305	1850.8	1.01
n6323_HW19-05_@101	x	0	204	n/a	n/a	n/a	>1e6	{0.00}
n6323_HW19-05_@102	x	0	204	n/a	n/a	n/a	>1e6	{0.00}
n6323_HW19-05_@103	x	0	204	n/a	n/a	n/a	>1e6	{0.00}
n6323_HW19-05_@104	x	0	204	n/a	n/a	n/a	>1e6	{0.00}
n6323_HW19-05_@106	x	0	204	n/a	n/a	n/a	>1e6	{0.00}
n6323_HW19-05_@107	x	0	204	n/a	n/a	n/a	>1e6	{0.00}
n6323_HW19-05_@201a	s	0	204	18.7033	15.6288	38.6305	1056.15	1.77
n6323_HW19-05_@201b	s	0	204	18.7033	15.6288	38.6305	5380.24	0.35
n6323_HW19-05_@202a	s	0	204	18.7033	15.6288	38.6305	4110.75	0.45
n6323_HW19-05_@202b	s	0	204	18.7033	15.6288	38.6305	10250.6	0.18
n6323_HW19-05_@204	s	0	204	18.7033	15.6288	38.6305	2789.84	0.67
n6323_HW19-05_@205a	s	0	204	18.7033	15.6288	38.6305	6674.88	0.28
n6323_HW19-05_@205b	s	0	204	18.7033	15.6288	38.6305	3641.41	0.51
Peng_mt1996_sess2238_@1	x	0	204	n/a	n/a	n/a	>1e6	{0.00}
Peng_mt1996_sess2238_@2	x	0	204	n/a	n/a	n/a	>1e6	{0.00}
Peng_mt1996_sess2238_@4	x	0	204	n/a	n/a	n/a	>1e6	{0.00}
Peng_mt1996_sess2238_@5	x	0	204	n/a	n/a	n/a	>1e6	{0.00}
Peng_mt1996_sess2238_@6	x	0	204	n/a	n/a	n/a	>1e6	{0.00}
Tem2_mt1996_sess2238_@1	x	0	204	n/a	n/a	n/a	>1e6	{0.00}
Tem2_mt1996_sess2238_@2	x	0	204	n/a	n/a	n/a	>1e6	{0.00}
Tem2_mt1996_sess2238_@3	x	0	204	n/a	n/a	n/a	>1e6	{0.00}
Tem2_mt1996_sess2238_@4	x	0	204	n/a	n/a	n/a	>1e6	{0.00}
Tem2_mt1996_sess2238_@5	x	0	204	n/a	n/a	n/a	>1e6	{0.00}
Tem2_mt1996_sess2238_@6	x	0	204	n/a	n/a	n/a	>1e6	{0.00}
Tem2_mt1996_sess2241_@01	x	0	204	n/a	n/a	n/a	29204.6	{0.06}
Tem2_mt1996_sess2241_@02	x	0	204	n/a	n/a	n/a	>1e6	{0.00}
Tem2_mt1996_sess2241_@03	x	0	204	n/a	n/a	n/a	>1e6	{0.00}
Tem2_mt1996_sess2241_@04	x	0	204	n/a	n/a	n/a	>1e6	{0.00}
Tem2_mt1996_sess2241_@05	x	0	204	n/a	n/a	n/a	>1e6	{0.00}
Tem2_mt1996_sess2241_@06	x	0	204	n/a	n/a	n/a	>1e6	{0.00}
